# Supplementary material for: Material symmetry recognition and property prediction accomplished by crystal capsule representation
Source: Nat Commun. 2023 Aug 25;14:5198. doi: 10.1038/s41467-023-40756-2 (PMC10457372; doi:10.1038/s41467-023-40756-2)
Supplement: Supplementary file 3 — Source Data [file 41467_2023_40756_MOESM3_ESM.zip]

Archive with 2 entries (2 files):
- source data.xlsx
- __MACOSX/._source data.xlsx
