# Supplementary material for: Material symmetry recognition and property prediction accomplished by crystal capsule representation
Source: Nat Commun. 2023 Aug 25;14:5198. doi: 10.1038/s41467-023-40756-2 (PMC10457372; doi:10.1038/s41467-023-40756-2)
Supplement: Supplementary file 3 — Source Data [file 41467_2023_40756_MOESM3_ESM.zip › source data.xlsx]

## Sheet: Figure 2(a-b)
Figure 2a	atom chemical environment for Y4Cu2O7
Y1	-0.0527553	0.0871526	-0.0709873	-0.170603	0.0769313	0.103506	-0.0859533	0.0106717	0.0557646	-0.223752	-0.180571	0.0315542	-0.172384	-0.156655	0.192372	-0.0058861	-0.133174	-0.0584824	0.0346804	0.0625163	0.00969813	0.103868	-0.0152608	-0.633002	1.44633	0.032643	-0.331559	0.0787544	0.085842	-0.115734	0.0396076	0.0348298	-0.0773818	-0.122471	0.0134463	0.0183334	-0.00736978	-0.198082	0.075686	-0.21802	-0.487438	-0.00425484	-0.0413998	0.0782282	-0.175664	0.0475939	0.0754372	0.0199117	0.0404359
Y2	-0.052892	0.0885169	-0.0711802	-0.169898	0.0771275	0.104669	-0.0858732	0.0118782	0.0558038	-0.223704	-0.175364	0.0309875	-0.165425	-0.154368	0.185319	-0.00823876	-0.132585	-0.0864409	0.0384385	0.0460847	0.012122	0.11407	-0.220612	-0.453693	0.859762	0.0332499	-0.326454	0.0730036	0.0846592	-0.113936	0.0359207	0.0354517	-0.0777832	-0.136174	0.00643303	0.00105692	-0.0193139	-0.320495	0.0745173	-0.3653	-0.378497	-0.00970072	-0.0445086	0.0788396	-0.175679	0.0472569	0.0805888	0.0210014	0.0396097
Y3	-0.052892	0.0885169	-0.0711802	-0.169898	0.0771275	0.104669	-0.0858732	0.0118782	0.0558038	-0.223704	-0.175364	0.0309876	-0.165425	-0.154368	0.185319	-0.00823876	-0.132585	-0.0864409	0.0384385	0.0460847	0.012122	0.11407	-0.220612	-0.453693	0.859762	0.0332499	-0.326454	0.0730036	0.0846592	-0.113936	0.0359207	0.0354517	-0.0777832	-0.136174	0.00643303	0.00105692	-0.0193139	-0.320495	0.0745173	-0.3653	-0.378497	-0.00970072	-0.0445086	0.0788396	-0.175679	0.0472569	0.0805888	0.0210014	0.0396097
Y4	-0.0527553	0.0871526	-0.0709873	-0.170603	0.0769313	0.103506	-0.0859533	0.0106717	0.0557646	-0.223752	-0.180571	0.0315542	-0.172384	-0.156655	0.192372	-0.00588611	-0.133174	-0.0584824	0.0346805	0.0625163	0.00969813	0.103868	-0.0152608	-0.633001	1.44633	0.032643	-0.331559	0.0787544	0.085842	-0.115734	0.0396076	0.0348298	-0.0773818	-0.122471	0.0134463	0.0183334	-0.00736978	-0.198082	0.075686	-0.21802	-0.487438	-0.00425484	-0.0413998	0.0782282	-0.175664	0.0475939	0.0754372	0.0199117	0.0404359
Cu1	-0.453866	-0.271922	0.15202	0.128761	0.189345	-0.26527	0.041431	0.0124638	0.0139388	0.167882	-0.0433786	-0.143992	-0.0949744	1.20158	0.187905	-0.152285	0.264254	-0.0847776	0.0441595	0.0874079	-0.200135	-0.185826	-0.169342	0.30068	0.224555	0.103861	0.121416	0.0838858	0.482918	-1.0091	0.0708266	-0.402866	-0.150725	0.345965	0.422753	0.696555	0.177619	-0.024123	-0.0864944	-0.268104	-0.366582	-0.125254	0.331185	-0.350008	-0.29336	0.0534863	-0.537473	0.0683565	0.102089
Cu2	-0.453899	-0.271721	0.151807	0.128803	0.189323	-0.264732	0.0414095	0.0126252	0.0138901	0.169451	-0.0389251	-0.142857	-0.0947966	1.21296	0.188709	-0.152268	0.263444	-0.0748579	0.0398326	0.0844647	-0.195015	-0.185801	-0.166082	0.301721	0.206	0.103236	0.12021	0.0837484	0.482598	-1.02347	0.0708157	-0.157946	-0.150804	0.348678	0.416385	0.811005	0.178859	-0.00899869	-0.0868585	-0.268414	-0.366636	-0.125108	0.330379	-0.350311	-0.293769	0.0531715	-0.537634	0.0680234	0.102263
O1	0.0411689	0.0979724	0.0765876	0.136866	-0.201265	0.174759	-0.231315	-0.169061	-0.214955	-0.278417	0.186958	0.179338	0.00699893	-0.151436	0.0162172	0.166129	-0.238213	-0.00658424	-0.24604	-0.355451	0.226967	0.127476	0.183642	-0.141622	0.0842676	-0.0101975	0.0756965	-0.119703	-0.275275	0.100974	-0.352018	0.0175059	0.0837289	-0.270016	-0.464205	-0.0632681	-0.326385	0.224815	0.0708164	0.0556759	0.0187108	0.106585	-0.280682	-0.191113	0.116461	-0.280819	0.00364663	-0.134609	-0.107153
O2	0.0412544	0.0979133	0.0756885	0.136488	-0.201061	0.173368	-0.231525	-0.169219	-0.216082	-0.280331	0.184349	0.184238	0.00292355	-0.15456	0.016854	0.16446	-0.239009	0.247181	-0.194969	-0.330276	0.224566	0.124448	-0.274512	-0.311795	1.09211	-0.00458267	0.0728342	-0.120044	-0.279739	0.100986	-0.354143	0.016455	0.0851284	-0.268647	-0.48294	-0.361232	-0.330618	0.234044	0.0695419	0.0811639	-0.205225	0.107465	-0.2825	-0.192816	0.115481	-0.281238	0.00176068	-0.135319	-0.107122
O3	0.0413625	0.098067	0.0762386	0.136696	-0.201349	0.174836	-0.231223	-0.168529	-0.215074	-0.275972	0.184663	0.184008	0.00305694	-0.152784	0.0176806	0.166109	-0.238713	0.366928	-0.195171	-0.327603	0.225522	0.123704	0.187069	-0.168279	0.0790344	-0.0130416	0.0737749	-0.117924	-0.27854	0.0984692	-0.351758	0.0168107	0.0846339	-0.269946	-0.474898	-0.454628	-0.327329	0.233012	0.0693273	0.0581518	0.0320247	0.10764	-0.282965	-0.194469	0.116607	-0.280403	0.00572416	-0.136307	-0.106945
O4	0.0412937	0.097923	0.0767802	0.136774	-0.201258	0.174793	-0.231083	-0.168526	-0.215136	-0.276077	0.186653	0.179387	0.00671556	-0.151852	0.0172969	0.166	-0.237981	0.00562539	-0.245326	-0.350366	0.225118	0.126117	0.189442	-0.101547	0.0433284	-0.0135381	0.0735093	-0.119321	-0.277255	0.100421	-0.35097	0.0178788	0.0839765	-0.270676	-0.460015	0.113488	-0.326526	0.226154	0.0705409	0.0514395	0.0579641	0.107794	-0.28488	-0.191118	0.117135	-0.279701	0.00362373	-0.13591	-0.107074
O5	0.0412937	0.097923	0.0767802	0.136774	-0.201258	0.174793	-0.231083	-0.168526	-0.215136	-0.276077	0.186653	0.179387	0.00671556	-0.151852	0.0172969	0.166	-0.237981	0.00562539	-0.245326	-0.350366	0.225118	0.126117	0.189442	-0.101547	0.0433284	-0.0135381	0.0735093	-0.119321	-0.277255	0.100421	-0.35097	0.0178788	0.0839765	-0.270676	-0.460015	0.113488	-0.326526	0.226154	0.0705409	0.0514395	0.0579641	0.107794	-0.28488	-0.191118	0.117135	-0.279701	0.00362373	-0.13591	-0.107074
O6	0.0413625	0.098067	0.0762386	0.136696	-0.201349	0.174836	-0.231223	-0.168529	-0.215074	-0.275972	0.184663	0.184008	0.00305694	-0.152784	0.0176806	0.166109	-0.238713	0.366928	-0.195171	-0.327603	0.225522	0.123704	0.187069	-0.168279	0.0790344	-0.0130416	0.0737749	-0.117924	-0.27854	0.0984692	-0.351758	0.0168107	0.0846339	-0.269946	-0.474898	-0.454628	-0.327329	0.233012	0.0693273	0.0581518	0.0320247	0.10764	-0.282965	-0.194469	0.116607	-0.280403	0.00572416	-0.136307	-0.106945
O7	0.0411689	0.0979724	0.0765876	0.136866	-0.201265	0.174759	-0.231315	-0.169061	-0.214955	-0.278417	0.186958	0.179338	0.00699893	-0.151436	0.0162172	0.166129	-0.238213	-0.00658424	-0.24604	-0.355451	0.226967	0.127476	0.183642	-0.141622	0.0842676	-0.0101975	0.0756965	-0.119703	-0.275275	0.100974	-0.352018	0.0175059	0.0837289	-0.270016	-0.464205	-0.063268	-0.326385	0.224815	0.0708164	0.0556759	0.0187108	0.106585	-0.280682	-0.191113	0.116461	-0.280819	0.00364663	-0.134609	-0.107153
Figure 2b
Material	Label	2-KS
Y4Cu2O7	Y-O	0.24
	Cu-O	0.71
Ca2Pt4O8	Ca-O	0.1
	Pt-O	0.98
Ca2Cu4O6	Ca-O	0.11
	Cu-O	0.52
KRuO3	K-O	0.09
	Ru-O	0.59
Ca2S2O8	Ca-O	0.09
	S-O	0.11
Li2Nb4O11	Li-O	0.14
	Nb-O	0.1
[truncated: 143 more columns]

## Sheet: Figure 2c
Figure 2c	the source data (POSCAR) is documented in figure_2_c.vasp file.
Y8 Cu4 O14
1
12.2301816940 0.0000000000 0.0000000000
0.0000000000 3.6794679165 0.0000000000
-2.7814916556 0.0000000000 7.8633841557
Y Cu O
8 4 14
Direct
0.644140005 0.000000000 0.836817980
0.837475002 0.500000000 0.678966999
0.662524998 0.000000000 0.321033001
0.855859995 0.500000000 0.163182005
0.144140005 0.500000000 0.836817980
0.337475002 0.000000000 0.678966999
0.162524998 0.500000000 0.321033001
0.355859995 0.000000000 0.163182005
0.000000000 0.000000000 0.000000000
0.000000000 0.000000000 0.500000000
0.500000000 0.500000000 0.000000000
0.500000000 0.500000000 0.500000000
0.751614988 0.500000000 0.879594028
0.000000000 0.500000000 0.000000000
0.511460006 0.500000000 0.287544012
0.722585976 0.000000000 0.614013016
0.777414024 0.500000000 0.385987014
0.988539994 0.000000000 0.712455988
0.748385012 0.000000000 0.120406002
0.251614988 0.000000000 0.879594028
0.500000000 0.000000000 0.000000000
0.011460000 0.000000000 0.287544012
0.222586006 0.500000000 0.614013016
0.277413994 0.000000000 0.385987014
0.488539994 0.500000000 0.712455988
0.248384997 0.500000000 0.120406002

## Sheet: Figure 2d
Figure 2d
Element	Rb	Cs	Ba	Sr	Ca	Mg	Be	La	Sc	Y	Ti	Mn	Cr	V	Nb	Fe	Co	Ni	Pd	Pt	Os	Ir	Ru	Rh	Cu	Zn	Ag	N	P	O	S	Se	Te	F	Cl	Br	I
Rb	1	0.297225	-0.0657746	-0.101832	-0.28907	-0.136948	0.223057	-0.358235	0.248692	-8.1818e-05	0.342164	-0.194225	-0.383262	-0.29519	0.238158	-0.190214	-0.280657	-0.152014	-0.376468	-0.222413	-0.0633209	-0.0618532	-0.0827386	0.143799	-0.132957	0.0330034	0.082953	-0.336763	0.0411773	0.105979	0.36023	0.239358	0.102134	0.00612275	-0.0731042	0.0401272	0.102265
Cs	0.297225	1	-0.0559482	-0.0759087	-0.0266595	0.00361377	0.241042	-0.00982358	0.11184	-0.0467205	0.109448	-0.258545	-0.328018	-0.229989	0.0414315	0.0447892	-0.384833	-0.394245	-0.242821	-0.364817	-0.0749444	-0.215671	-0.269114	0.176135	-0.382796	-0.30475	-0.0539443	0.0321138	-0.193089	0.230908	0.229203	0.15233	-0.00492123	0.0435517	0.197597	0.210729	0.319245
Ba	-0.0657746	-0.0559482	1	0.572082	0.272445	0.396223	0.160587	0.316506	0.26068	0.471973	-0.0865409	-0.430723	-0.211767	-0.433524	-0.351075	-0.0747353	-0.0678927	0.100278	-0.0459799	-0.201445	-0.307657	-0.244458	-0.246233	-0.0873606	-0.0493787	0.174691	-0.108885	0.278513	-0.0354942	0.0877255	-0.112105	0.104454	0.214308	0.283587	0.107801	0.0810639	0.258282
Sr	-0.101832	-0.0759087	0.572082	1	0.587141	0.571731	0.109355	0.617527	0.260046	0.426236	-0.356269	-0.289696	-0.0494245	-0.300064	-0.280258	-0.0547285	0.0387837	0.0905607	-0.0067647	-0.247567	-0.427939	-0.348121	-0.263223	-0.276112	-0.325818	0.279031	-0.467757	0.250415	-0.0220707	0.12934	-0.198391	0.138351	0.0412912	0.345066	0.181342	0.00703873	0.319263
Ca	-0.28907	-0.0266595	0.272445	0.587141	1	0.398356	-0.140679	0.288431	0.162566	0.150351	-0.474329	-0.101633	0.00779568	-0.0909014	-0.305437	0.12179	-0.016723	-0.10063	-0.0410783	-0.236559	-0.402688	-0.395705	-0.356803	-0.46577	-0.401994	0.100595	-0.566293	0.375172	0.137835	0.364221	-0.215776	0.144526	-0.132797	0.284103	0.282121	0.0436437	0.363508
Mg	-0.136948	0.00361377	0.396223	0.571731	0.398356	1	0.336083	0.547528	0.22616	0.426844	-0.121415	-0.168393	-0.203357	-0.465355	-0.293689	-0.186602	-0.133286	0.049491	-0.27164	-0.373819	-0.440384	-0.46272	-0.317998	-0.378998	-0.366689	0.145023	-0.531985	0.0996312	0.0782814	0.426239	-0.190619	-0.0492596	-0.200872	0.375351	0.105965	-0.138905	0.0727108
Be	0.223057	0.241042	0.160587	0.109355	-0.140679	0.336083	1	0.294622	0.240972	0.297551	0.171404	-0.244879	-0.102065	-0.407243	-0.0136282	-0.232764	-0.255992	-0.141027	-0.296305	-0.138903	-0.269597	-0.280025	-0.248166	0.0816919	-0.154388	-0.0537873	-0.204109	-0.275792	0.0317312	0.202613	0.072846	-0.174109	-0.224261	0.1449	-0.110509	-0.0670187	-0.0156733
La	-0.358235	-0.00982358	0.316506	0.617527	0.288431	0.547528	0.294622	1	0.103223	0.324414	-0.169886	-0.0606813	0.0978059	-0.219133	-0.112677	0.0820321	0.170609	0.175024	0.1506	-0.119565	-0.162158	-0.107045	-0.0613633	-0.0214607	-0.215723	0.205699	-0.46474	0.111447	-0.244858	0.0432126	-0.367203	-0.330261	-0.292254	0.131841	-0.0743046	-0.311692	-0.047078
Sc	0.248692	0.11184	0.26068	0.260046	0.162566	0.22616	0.240972	0.103223	1	0.354386	-0.0257779	-0.192225	-0.352767	-0.476475	-0.0999367	-0.129458	-0.181481	-0.0493865	-0.180228	-0.311048	-0.298656	-0.351997	-0.137467	-0.121674	-0.137169	0.0379621	-0.292145	-0.0479979	0.209471	0.32161	-0.0502072	-0.083468	-0.258628	0.234235	-0.119411	-0.127698	0.122352
Y	-8.1818e-05	-0.0467205	0.471973	0.426236	0.150351	0.426844	0.297551	0.324414	0.354386	1	0.137155	-0.269384	-0.0552482	-0.287805	-0.00214667	-0.196621	-0.131524	0.161271	-0.110735	-0.248912	-0.245633	-0.199388	-0.286547	-0.0349982	-0.052344	0.112633	-0.261245	-0.0789007	-0.125943	0.0870257	-0.101505	-0.201127	-0.0809085	0.225724	0.0591076	-0.0957503	0.170905
Ti	0.342164	0.109448	-0.0865409	-0.356269	-0.474329	-0.121415	0.171404	-0.169886	-0.0257779	0.137155	1	-0.0376824	-0.342354	0.088046	0.446438	-0.125422	-0.151173	0.0370796	-0.204119	-0.216403	0.244392	0.115216	-0.00281509	0.345073	0.28302	-0.166798	0.269469	-0.536354	-0.104732	-0.154551	0.11253	-0.222077	-0.0872383	-0.135359	-0.173741	-0.0830648	-0.086959
Mn	-0.194225	-0.258545	-0.430723	-0.289696	-0.101633	-0.168393	-0.244879	-0.0606813	-0.192225	-0.269384	-0.0376824	1	0.324235	0.392777	0.0615862	0.244948	0.412425	0.426053	0.414271	0.405154	0.501062	0.488883	0.514469	0.171851	0.455724	0.126674	0.0275729	-0.265806	0.0795067	-0.407108	-0.408512	-0.261543	-0.194748	-0.455659	-0.44841	-0.393608	-0.597581
Cr	-0.383262	-0.328018	-0.211767	-0.0494245	0.00779568	-0.203357	-0.102065	0.0978059	-0.352767	-0.0552482	-0.342354	0.324235	1	0.386112	-0.0987933	0.302265	0.490778	0.357064	0.576967	0.735589	0.428666	0.570594	0.51905	0.146861	0.419331	0.294739	0.133012	0.10699	-0.0788091	-0.419593	-0.314864	-0.0935395	0.0264412	-0.439973	-0.322483	-0.293131	-0.29457
V	-0.29519	-0.229989	-0.433524	-0.300064	-0.0909014	-0.465355	-0.407243	-0.219133	-0.476475	-0.287805	0.088046	0.392777	0.386112	1	0.168434	0.234281	0.366892	0.162488	0.369659	0.331075	0.548717	0.492459	0.358822	0.192703	0.394278	-0.087547	0.306831	-0.173125	0.0148219	-0.490242	-0.131976	-0.113597	0.0492927	-0.430277	-0.108315	0.0489192	-0.202758
Nb	0.238158	0.0414315	-0.351075	-0.280258	-0.305437	-0.293689	-0.0136282	-0.112677	-0.0999367	-0.00214667	0.446438	0.0615862	-0.0987933	0.168434	1	-0.00280426	0.0217141	0.0148269	-0.0500595	-0.00514198	0.13884	0.177928	0.0504094	0.370269	0.0965325	-0.0236124	0.171059	-0.220134	-0.0713901	-0.20992	0.1168	-0.198283	-0.121107	-0.177375	-0.251366	-0.0938888	-0.268048
Fe	-0.190214	0.0447892	-0.0747353	-0.0547285	0.12179	-0.186602	-0.232764	0.0820321	-0.129458	-0.196621	-0.125422	0.244948	0.302265	0.234281	-0.00280426	1	0.461581	0.356005	0.643351	0.326557	0.513046	0.546924	0.476648	0.39608	0.329279	0.231064	-0.0903982	0.268656	-0.323536	-0.358975	-0.500594	-0.0309428	-0.18379	-0.648677	-0.343986	-0.471026	-0.17133
Co	-0.280657	-0.384833	-0.0678927	0.0387837	-0.016723	-0.133286	-0.255992	0.170609	-0.181481	-0.131524	-0.151173	0.412425	0.490778	0.366892	0.0217141	0.461581	1	0.623722	0.581607	0.530316	0.534813	0.625062	0.662705	0.347752	0.536098	0.404457	0.00852114	0.0447134	-0.0690082	-0.387952	-0.423849	-0.283806	-0.230245	-0.547618	-0.448918	-0.535781	-0.529745
Ni	-0.152014	-0.394245	0.100278	0.0905607	-0.10063	0.049491	-0.141027	0.175024	-0.0493865	0.161271	0.0370796	0.426053	0.357064	0.162488	0.0148269	0.356005	0.623722	1	0.64304	0.414543	0.52044	0.624923	0.631432	0.387314	0.624476	0.470774	0.0349675	-0.0218164	-0.195207	-0.439474	-0.435885	-0.254888	-0.0140458	-0.484915	-0.567394	-0.528092	-0.490227
Pd	-0.376468	-0.242821	-0.0459799	-0.0067647	-0.0410783	-0.27164	-0.296305	0.1506	-0.180228	-0.110735	-0.204119	0.414271	0.576967	0.369659	-0.0500595	0.643351	0.581607	0.64304	1	0.525852	0.631637	0.716305	0.690987	0.414874	0.57855	0.257255	0.0369121	0.187378	-0.295023	-0.628348	-0.560414	-0.168009	-0.00946676	-0.691418	-0.510235	-0.442717	-0.339133
Pt	-0.222413	-0.364817	-0.201445	-0.247567	-0.236559	-0.373819	-0.138903	-0.119565	-0.311048	-0.248912	-0.216403	0.405154	0.735589	0.331075	-0.00514198	0.326557	0.530316	0.414543	0.525852	1	0.474014	0.679901	0.600836	0.27507	0.626102	0.337665	0.480247	0.122902	-0.00854305	-0.492481	-0.134661	-0.0384127	0.155405	-0.459872	-0.427213	-0.302095	-0.426003
Os	-0.0633209	-0.0749444	-0.307657	-0.427939	-0.402688	-0.440384	-0.269597	-0.162158	-0.298656	-0.245633	0.244392	0.501062	0.428666	0.548717	0.13884	0.513046	0.534813	0.52044	0.631637	0.474014	1	0.868923	0.784968	0.5402	0.654895	0.205859	0.295752	-0.204101	-0.197307	-0.590139	-0.400867	-0.202835	-0.0907243	-0.812895	-0.617558	-0.358232	-0.501524
Ir	-0.0618532	-0.215671	-0.244458	-0.348121	-0.395705	-0.46272	-0.280025	-0.107045	-0.351997	-0.199388	0.115216	0.488883	0.570594	0.492459	0.177928	0.546924	0.625062	0.624923	0.716305	0.679901	0.868923	1	0.816784	0.598174	0.717375	0.356645	0.3941	-0.0688468	-0.327657	-0.676105	-0.358332	-0.144645	0.0253998	-0.781761	-0.627978	-0.477058	-0.570417
Ru	-0.0827386	-0.269114	-0.246233	-0.263223	-0.356803	-0.317998	-0.248166	-0.0613633	-0.137467	-0.286547	-0.00281509	0.514469	0.51905	0.358822	0.0504094	0.476648	0.662705	0.631432	0.690987	0.600836	0.784968	0.816784	1	0.4562	0.727697	0.405592	0.275291	-0.118008	-0.0822724	-0.595678	-0.505225	-0.111959	-0.0461989	-0.771418	-0.713929	-0.540863	-0.61729
Rh	0.143799	0.176135	-0.0873606	-0.276112	-0.46577	-0.378998	0.0816919	-0.0214607	-0.121674	-0.0349982	0.345073	0.171851	0.146861	0.192703	0.370269	0.39608	0.347752	0.387314	0.414874	0.27507	0.5402	0.598174	0.4562	1	0.456307	0.255718	0.267093	-0.168944	-0.431237	-0.504828	-0.159925	-0.252588	0.0812618	-0.601071	-0.450309	-0.337531	-0.360456
Cu	-0.132957	-0.382796	-0.0493787	-0.325818	-0.401994	-0.366689	-0.154388	-0.215723	-0.137169	-0.052344	0.28302	0.455724	0.419331	0.394278	0.0965325	0.329279	0.536098	0.624476	0.57855	0.626102	0.654895	0.717375	0.727697	0.456307	1	0.265406	0.448695	-0.249386	-0.0301049	-0.633987	-0.291465	-0.21611	0.00964477	-0.618166	-0.616797	-0.434017	-0.477655
Zn	0.0330034	-0.30475	0.174691	0.279031	0.100595	0.145023	-0.0537873	0.205699	0.0379621	0.112633	-0.166798	0.126674	0.294739	-0.087547	-0.0236124	0.231064	0.404457	0.470774	0.257255	0.337665	0.205859	0.356645	0.405592	0.255718	0.265406	1	-0.0756608	0.105681	-0.0935656	-0.135299	-0.299908	0.0442522	-0.00512419	-0.270395	-0.37596	-0.42543	-0.263248
Ag	0.082953	-0.0539443	-0.108885	-0.467757	-0.566293	-0.531985	-0.204109	-0.46474	-0.292145	-0.261245	0.269469	0.0275729	0.133012	0.306831	0.171059	-0.0903982	0.00852114	0.0349675	0.0369121	0.480247	0.295752	0.3941	0.275291	0.267093	0.448695	-0.0756608	1	-0.063987	0.049745	-0.439295	0.339064	0.215933	0.523212	-0.11628	-0.0797123	0.248975	-0.105568
N	-0.336763	0.0321138	0.278513	0.250415	0.375172	0.0996312	-0.275792	0.111447	-0.0479979	-0.0789007	-0.536354	-0.265806	0.10699	-0.173125	-0.220134	0.268656	0.0447134	-0.0218164	0.187378	0.122902	-0.204101	-0.0688468	-0.118008	-0.168944	-0.249386	0.105681	-0.063987	1	-0.176287	0.180624	-0.0154222	0.384597	0.195238	0.153309	0.289328	0.131971	0.217883
P	0.0411773	-0.193089	-0.0354942	-0.0220707	0.137835	0.0782814	0.0317312	-0.244858	0.209471	-0.125943	-0.104732	0.0795067	-0.0788091	0.0148219	-0.0713901	-0.323536	-0.0690082	-0.195207	-0.295023	-0.00854305	-0.197307	-0.327657	-0.0822724	-0.431237	-0.0301049	-0.0935656	0.049745	-0.176287	1	0.195231	0.192373	0.0584447	-0.0382345	0.17368	0.011066	0.29305	-0.0794788
O	0.105979	0.230908	0.0877255	0.12934	0.364221	0.426239	0.202613	0.0432126	0.32161	0.0870257	-0.154551	-0.407108	-0.419593	-0.490242	-0.20992	-0.358975	-0.387952	-0.439474	-0.628348	-0.492481	-0.590139	-0.676105	-0.595678	-0.504828	-0.633987	-0.135299	-0.439295	0.180624	0.195231	1	0.367623	0.0972214	-0.24315	0.62196	0.520644	0.269195	0.36339
S	0.36023	0.229203	-0.112105	-0.198391	-0.215776	-0.190619	0.072846	-0.367203	-0.0502072	-0.101505	0.11253	-0.408512	-0.314864	-0.131976	0.1168	-0.500594	-0.423849	-0.435885	-0.560414	-0.134661	-0.400867	-0.358332	-0.505225	-0.159925	-0.291465	-0.299908	0.339064	-0.0154222	0.192373	0.367623	1	0.234676	0.302019	0.548441	0.558348	0.586447	0.402185
Se	0.239358	0.15233	0.104454	0.138351	0.144526	-0.0492596	-0.174109	-0.330261	-0.083468	-0.201127	-0.222077	-0.261543	-0.0935395	-0.113597	-0.198283	-0.0309428	-0.283806	-0.254888	-0.168009	-0.0384127	-0.202835	-0.144645	-0.111959	-0.252588	-0.21611	0.0442522	0.215933	0.384597	0.0584447	0.0972214	0.234676	1	0.533533	0.163652	0.307555	0.389302	0.441403
Te	0.102134	-0.00492123	0.214308	0.0412912	-0.132797	-0.200872	-0.224261	-0.292254	-0.258628	-0.0809085	-0.0872383	-0.194748	0.0264412	0.0492927	-0.121107	-0.18379	-0.230245	-0.0140458	-0.00946676	0.155405	-0.0907243	0.0253998	-0.0461989	0.0812618	0.00964477	-0.00512419	0.523212	0.195238	-0.0382345	-0.24315	0.302019	0.533533	1	0.146765	0.279053	0.477995	0.300007
F	0.00612275	0.0435517	0.283587	0.345066	0.284103	0.375351	0.1449	0.131841	0.234235	0.225724	-0.135359	-0.455659	-0.439973	-0.430277	-0.177375	-0.648677	-0.547618	-0.484915	-0.691418	-0.459872	-0.812895	-0.781761	-0.771418	-0.601071	-0.618166	-0.270395	-0.11628	0.153309	0.17368	0.62196	0.548441	0.163652	0.146765	1	0.703387	0.521425	0.509916
Cl	-0.0731042	0.197597	0.107801	0.181342	0.282121	0.105965	-0.110509	-0.0743046	-0.119411	0.0591076	-0.173741	-0.44841	-0.322483	-0.108315	-0.251366	-0.343986	-0.448918	-0.567394	-0.510235	-0.427213	-0.617558	-0.627978	-0.713929	-0.450309	-0.616797	-0.37596	-0.0797123	0.289328	0.011066	0.520644	0.558348	0.307555	0.279053	0.703387	1	0.678716	0.69173
Br	0.0401272	0.210729	0.0810639	0.00703873	0.0436437	-0.138905	-0.0670187	-0.311692	-0.127698	-0.0957503	-0.0830648	-0.393608	-0.293131	0.0489192	-0.0938888	-0.471026	-0.535781	-0.528092	-0.442717	-0.302095	-0.358232	-0.477058	-0.540863	-0.337531	-0.434017	-0.42543	0.248975	0.131971	0.29305	0.269195	0.586447	0.389302	0.477995	0.521425	0.678716	1	0.546451
I	0.102265	0.319245	0.258282	0.319263	0.363508	0.0727108	-0.0156733	-0.047078	0.122352	0.170905	-0.086959	-0.597581	-0.29457	-0.202758	-0.268048	-0.17133	-0.529745	-0.490227	-0.339133	-0.426003	-0.501524	-0.570417	-0.61729	-0.360456	-0.477655	-0.263248	-0.105568	0.217883	-0.0794788	0.36339	0.402185	0.441403	0.300007	0.509916	0.69173	0.546451	1

## Sheet: Figure 2e
Figure 2e
Material
Al6 O9	-0.637626	0.996917	-0.589601	0.988658	0.747302	1	-1	0	0.73387	1	-0.0396464	0	-0.721709	0.675869	0	1	0.140771	0.909163	-0.507791	-1	-0.00648157	0.892964	-0.757223	-0.249517	0.816923	0.277817	0.999933	-0.843774	0.00892408	0.0754141	0.999985	0.185984	0.848663	0.731929	0.980336	0.0122561	-0.850456	0	-0.687104	1	0.741306	0.853814	-0.927297	-0.885364	0.999895	-0.943091	-0.652043	0.999806	0.745103
Li4 Al4 O8	-0.915998	0.997821	-0.775957	-0.00259679	-0.45924	1	-1	0.30541	0.294409	1	0.244529	-0.0291814	-0.979515	0.694272	0.0896301	1	0.9463	0.98109	-0.997504	-1	-0.230474	0.114552	-0.944541	-0.0484907	0.839311	0.204007	1	0.0624941	-0.280977	0.180019	0.992128	0.0498168	0.783791	0.557473	0.995124	0.0386207	-0.499843	0	-0.37339	1	0.641103	-0.13766	-0.718002	-0.436583	0.999818	-0.737934	-0.599724	0.999261	-0.635947
Al2 Ag2 O4	0.837582	0.423277	0.113777	0.999853	-0.428901	0.864169	-0.743616	0.999997	-0.240157	0.777806	-0.0683969	-0.366941	0.799666	0.0572238	0.8687	0.633161	0.768269	0.770423	-0.540685	-0.592631	-0.722531	1	-0.586226	0	0.343385	-0.600175	0.941925	-0.798407	-0.433687	0.975891	0.53714	0.302582	-0.139355	0.273605	-0.562062	-0.437739	-0.949894	0.491002	-0.195945	0.880959	0.751596	0.524246	-0.535093	0.95008	0.671881	-0.540823	0.481614	0.999999	-0.687784
Lu2 Al2 O6	0.888011	0.948292	-0.908223	0.466317	-0.588225	1	-0.972481	0.239677	0.542496	0.829728	0.228345	-0.00764392	-0.563548	0.65551	0.242016	0.806062	0.246072	0.887657	-0.0866519	-0.951715	-0.354935	0.999807	-0.871448	0.361636	0.698694	0.100858	1	-0.860917	-0.106708	0.275084	0.839134	0.375836	0.926119	0.575918	0.924621	0.00692261	-0.708222	0	-0.412986	1	0.579793	-0.221714	-0.633667	-0.740475	0.844876	0.00328427	-0.706369	1	0.243531
Zr1 Al1 O3	0.508669	0.940031	0.546728	0.997951	-0.290803	0.664399	-0.663846	0.999998	0.396206	0.593671	0.0520015	-0.170679	-0.987026	0.814201	0.999998	0.551934	0.506487	0.728556	-0.18799	-0.343398	-0.0171076	0.852024	-0.586124	0.369395	0.340181	-0.584079	0.737549	-0.99998	-0.815995	0.999975	0.183571	0.60732	0.0302672	0.337454	-0.431531	0.132571	-0.94125	0.999769	0.0219372	1	0.155761	0.720439	-0.368801	-0.101287	0.39014	-0.581947	0.269424	1	-0.519765
Sr1 Al1 O3	0.831506	0.81869	-0.780143	0.94041	-0.042696	0.794756	-0.736969	0.778636	0.72414	0.635892	0.404646	0	-0.166797	0.445552	0.324307	0.75704	0.698679	0.744869	0.139919	-0.477641	0.416514	0.87164	-0.741076	0.80341	0.334099	-0.488133	0.912895	-0.453141	-0.798279	0.63895	-0.366794	0.846926	0.83599	0.418752	0.823925	-0.421583	0.32296	0.696207	-0.380876	0.566464	0.316304	0.79036	-0.444192	0.87184	0.44298	-0.583285	0.884299	0.91195	-0.401744
Mn4 Al2 O8	0.99761	0.935717	0.20437	0.450272	-0.481107	0.7009	-0.795539	0.999999	-0.240777	0.43584	-0.959445	-0.311565	-0.313744	-0.358175	0.999448	0.513147	-0.50078	0.969388	-0.329905	-0.453933	-0.26146	0.998976	-0.0474988	0.334017	0.789864	-0.269412	1	-0.695439	-0.325502	0.999886	0	0.73281	0.0631331	0.238983	0.29429	0.409508	-0.694545	0.986372	0	1	0.108529	-0.17325	-0.313273	0.87023	0.999994	-0.176623	0.584369	1	-0.985361
Mg2 Al4 O8	-0.997733	0.999846	-0.335232	0.992117	0.134432	1	-1	0	-0.422191	0.971122	0	-0.0187512	-0.844322	0.735128	0.020454	1	0.936216	0.995849	-0.996937	-0.999999	-0.143241	0.975787	-0.969374	-0.122429	0.824044	-0.36983	1	-0.926731	0	0.0714366	0.976243	0.0263733	0.618699	0.619678	0.255295	0.414471	-0.632253	0	-0.451864	1	0.696731	0.474836	-0.641385	-0.884162	0.995619	-0.998019	-0.186967	0.999985	-0.270265
Rb2 Al2 O4	-0.447896	0.755854	-0.829054	0.977649	0.467399	1	-0.801466	0.55523	0.585221	0.762054	-0.133602	-0.407418	-0.570732	0.0603384	0.488723	0.975577	0.889337	0.991835	-0.762424	-0.999976	-0.304558	0.969603	-0.972046	0	0.666714	0.214372	0.99999	0.3694	-0.0704555	0.653768	0.971494	0.0220205	0.68486	0.321467	0.940313	-0.355228	-0.674552	0	-0.297466	1	0.479005	-0.0552039	-0.72849	-0.886081	0.899371	-0.897727	-0.318527	1	-0.284989
Al6 P6 O24	0.949885	0.95969	-0.313109	0.9954	-0.165361	1	-1	0	0.744805	0.859383	0	0	-0.89022	0.746242	0	0.853999	-0.963248	0.898109	0.127349	-0.998585	-0.0168345	0.999996	-0.965502	0.504282	0.947778	-0.119667	0.999988	-0.68472	-0.206519	0.185011	0.966215	0.63959	0.89335	0.716945	-0.170769	0	-0.757568	0	-0.763725	1	0.458097	0.310829	-0.886843	-0.761363	0.999968	-0.89572	-0.580435	1	-0.579047
Al2 In2 O6	-0.589864	0.987397	-0.972776	0.682367	0.879334	1	-0.581332	0.792404	-0.256942	0.85098	0.444292	-0.048663	-0.440075	0.310638	0.672903	0.783627	0.81823	-0.177586	-0.996502	-0.893613	-0.443767	0.982044	-0.79828	-0.089524	0.485928	-0.268466	0.941984	0.726376	-0.715473	0	0.549761	0.0268401	-0.153481	0.131628	0.983204	0.321064	-0.521795	0	0	1	0.87825	0.404003	-0.460302	-0.950457	1	-0.295663	-0.544336	0.999756	-0.918496
Rb1 Al1 O3	0.409478	0.579123	0.258613	-0.521521	0.0058558	0.690659	-0.677255	1	0.485695	0.705141	-0.41344	-0.339204	0.594807	0.566414	0.923486	0.433366	-0.669164	-0.974898	-0.399459	-0.226512	-0.79395	0.384489	-0.0743727	0.796127	0.291616	-0.0232904	0.846946	-0.74753	0.23039	-0.0865865	-0.441822	0.57951	0	0.45542	0.758691	-0.93092	0.822577	0.80567	0	1	0	0.771591	-0.328229	0.999679	0.126213	0.233639	0.291352	0.652941	-0.764409
Al2 H6 O6	0.988052	0.562594	-0.939733	0.743194	-0.886492	1	-1	0.196932	0.76272	1	0	-0.0737561	-0.820554	0.697598	0	1	0.341268	0.818931	-0.940648	-1	0.0888707	0.998907	-0.93395	0	0.91945	-0.907514	0.999966	0.204611	-0.104295	0	0.0553312	0.15872	0.999084	0.468425	0.637488	0	-0.821847	0	-0.439654	1	0.683645	0	-0.867837	-0.749122	1	-0.736548	-0.46848	1	-0.56965
Al4 Cr2 O10	0.990269	0.507579	0.64032	0.0265155	-0.402801	1	-0.758993	0.334696	-0.0436274	0.65601	-0.186454	-0.237714	-0.327862	-0.158782	0.281484	0.562373	-0.69615	0.68761	0.202141	-0.755136	-0.253119	0.795282	-0.79316	0.203967	0.504356	-0.792672	0.864521	-0.824592	-0.529	0.33122	0.644588	0.387986	0.961291	0.25228	-0.828036	0.188221	-0.743711	0.361039	-0.251476	0.563312	0.346219	-0.601085	-0.591671	0.910338	0.62278	-0.468411	-0.282344	0.999998	-0.540094
Ti2 Al2 O6	-0.175132	0.57777	-0.230824	-0.463331	0	0.726015	-0.687451	0.91938	-0.0781742	0.0917253	-0.333074	-0.489589	0.0848475	-0.303702	0.726711	0.131989	-0.107888	-0.683466	-0.280553	-0.526455	-0.057403	0.129123	-0.373244	0.0829404	0.874934	-0.00773922	0.858453	-0.488258	0.761086	0.799579	0	-0.559086	-0.394422	0.487446	0.201012	0.881892	0.283883	0.804213	0	0.500227	-0.102403	0.913662	-0.526665	0.136817	0.824783	0.921987	0.266322	0.813621	-0.985634
Al6 P6 O24	0.994585	0.709262	-0.886831	-0.0549326	-0.588047	1	-1	0	0.744114	1	-0.140799	0	-0.668389	0.720694	0	0.971787	0.845305	0.833436	-0.971345	-1	0	1	-0.183504	0.630298	0.910612	-0.175688	1	-1	0.0204783	0.0905351	0.968726	0.448628	0.325121	0.996187	0.18834	0	-0.759417	0	-0.851209	1	0.497031	-0.740503	-0.888864	-0.536155	1	-0.264417	-0.703416	0.999958	-0.678468
Al4 O6	-0.622866	0.975813	-0.991462	-0.918175	-0.154759	1	-1	0.00458825	0.757777	0.995728	-0.0642472	0	-0.798117	0.670156	0.00434626	1	0.74701	0.258312	-0.996101	-1	-0.114743	0.990393	-0.983041	0.121713	0.940526	0.0546401	1	-0.999879	0.0529338	0.332889	0.93515	0.359507	-0.146165	0.728036	0.938064	-0.172997	-0.690099	0	-0.516322	1	0.700076	0.0959063	-0.736508	-0.635132	0.999123	0.290838	-0.556445	0.999202	-0.794246
Al2 Au2 O4	0.128691	0.607002	-0.768984	-0.932511	0.498722	0.931664	-0.540968	0.633221	0.59959	0.617627	0.188121	-0.256921	0.274534	-0.451211	0.464454	0.712717	0.714299	0.985423	-0.997598	-0.785433	-0.411577	0.990421	-0.752897	0.547579	0.517717	-0.632877	0.966541	-0.542635	-0.703681	0.0499898	0.247783	0.11255	0.43997	0.361931	0.554299	0.0249029	0.289822	0.344372	-0.204237	0.454918	0.363665	0.498087	-0.574979	0.826207	0.739631	-0.326877	-0.058378	0.83497	-0.527986
Al2 H6 O6	-0.942769	0.991738	-0.991566	-0.820623	0.990317	1	-0.999999	0.0863691	0.242397	0.998225	0	0	-0.963278	0.74924	0.0777882	1	0.843961	0.988493	-0.750178	-0.999738	0.121947	0.922405	-0.989064	0	0.823894	-0.953909	0.999664	0.799002	-0.0602853	0	0.957075	0	0.418558	0.788015	0.880328	0	-0.824858	0	-0.704545	1	0.602786	-0.00121493	-0.993364	-0.808808	0.999709	-0.793625	-0.457181	0.9995	0.472033
Al4 Ni2 O8	0.999915	0.33504	-0.283577	-0.392465	-0.906604	1	-0.933303	0	0.615542	1	-0.365523	0	-0.915601	-0.197175	0	1	-0.9806	0.477139	0.657788	-0.892426	0	0.808877	-0.397388	0.746215	0.805103	0.0532466	1	-0.31288	0.273404	0.3545	0.961816	0.220299	-0.337353	0.882252	0.453033	0.00250004	-0.500828	0	-0.541997	1	0.221599	0.43126	-0.860929	0.0771884	0.654697	0.744917	-0.132853	0.65296	0.407853
Al2 H2 O4	-0.580217	0.9922	-0.477828	0.0701391	0.874785	1	-1	0.0162858	0.273599	0.999544	0	0	-0.997297	0.757037	0	0.999998	0.774531	0.990403	-0.863436	-0.999637	0.057642	0.998414	-0.980772	0	0.817939	-0.987529	0.995901	0.730649	0	0	0.803467	0	0.844902	0.995546	0.305805	0	-0.787369	0	-0.67305	0.999999	0.552723	-0.388741	-0.99999	-0.760738	0.885524	-0.687408	-0.399528	0.977252	0.177997
Cs2 Al2 O4	0.86101	0.996711	-0.37169	-0.315751	0.48505	1	-0.999995	0	0.710617	0.999999	-0.229784	0	-0.718787	0.40157	0	1	-0.830281	0.741565	0.641827	-1	0	0.99724	0.440973	-0.260642	0.756843	0.414671	1	-0.104153	-0.248714	0	0.785241	0.484061	0.859276	0.999955	0.690894	0	-0.448301	0	-0.740802	1	0.44369	-0.360193	-0.804328	-0.667101	0.999996	-0.282271	-0.26822	0.830398	-0.778818
Al2 H6 O6	-0.641035	0.999992	-0.429956	0.0206818	0.978459	1	-1	0.24561	-0.2269	1	0	0	-0.973251	0.755393	0.143676	1	0.84105	0.970133	-0.999046	-1	0.0938581	0.901287	-0.82887	0	0.842664	0.0366596	1	-0.927888	0	0	0.750707	0	-0.719718	0.670146	0.95499	0	-0.764832	0	-0.632208	1	0.414591	0.736153	-0.941809	-0.758537	0.999999	-0.781307	-0.257482	0.999991	-0.451856
Al4 O6	0.819101	0.669461	-0.648965	-0.714634	-0.760594	0.998813	-0.975441	0	0.76038	0.536898	-0.0920672	0	-0.172312	0.613065	0	0.996227	-0.987215	0.627888	-0.21511	-0.446607	0	0.966172	-0.763012	-0.252518	0.986755	0.695813	0.695222	0.264992	-0.360253	0	0.845349	0.328808	0.982491	0.867138	-0.0112418	-0.146342	-0.513408	0	-0.634549	0.999967	0.473112	0.336961	-0.803983	-0.0203142	0.814028	-0.388617	-0.356982	0.790819	-0.589728
Al4 O6	0.976941	0.965703	0.38024	0.6646	-0.726159	1	-1	0	0.760116	0.997378	-0.249083	-0.050244	-0.817751	0.867263	0	0.925016	0.263383	0.926768	-0.945501	-1	-0.104874	0.997185	-0.950657	0.131134	0.784041	-0.0898042	0.95944	-0.866544	-0.29529	0.256583	0.69945	0.485953	0.8198	0.781265	0.403225	-0.272154	-0.646447	0	-0.495106	1	0.534245	0.172579	-0.788678	-0.632963	0.999984	-0.833844	-0.524589	0.999963	-0.451246
Al2 Tl2 O4	0.0515677	0.862284	0.831477	0.786692	0.719695	0.999981	-0.958032	0.0266891	0.487683	0.737848	-0.343365	0	-0.811203	-0.278787	0	0.802538	0.541653	0.90813	0.416817	-0.954132	-0.185837	0.9999	-0.961986	0.475241	0.797424	0.112051	0.872031	0.359333	-0.626153	0.234023	0.918661	-0.474118	0.645188	0.595873	-0.515174	-0.263716	-0.592819	0	-0.217876	0.916159	0.00412785	0.110638	-0.807178	-0.401498	0.899342	-0.45496	0.152068	0.548415	0.836463
Al2 V4 O8	0.961383	0.977401	0.383594	0.364372	0.4667	0.773234	-0.712635	1	-0.273784	0.675715	0.201578	-0.237038	-0.914556	-0.411864	0.999761	0.627342	-0.342953	0.726855	-0.425932	-0.4691	-0.343296	0.907161	-0.360929	0.376099	0.857779	-0.460975	1	0.796574	-0.928131	0.996516	0	0.190891	0.00807411	0.182562	0.261269	0.272348	-0.606314	0.880376	-0.129568	1	0.352268	0.168405	-0.486105	0.344851	0.688444	-0.300026	0.457671	0.999971	-0.914925
Lu2 Al2 O6	0.772901	0.119046	-0.839313	-0.9669	0.90848	1	-0.881518	0.170661	0.762179	0.848525	-0.280023	0	-0.687659	0.55259	0	1	0.974105	0.329927	-0.997229	-1	-0.196771	0.999997	0.603411	0.468921	0.747205	-0.217305	0.999991	-0.62661	-0.29757	0.22154	0.918467	0.176702	0.898984	0.732944	0.477121	-0.247324	-0.450517	0	-0.363396	1	0.555786	-0.168894	-0.625656	0.997077	1	-0.170348	-0.497014	0.999972	-0.269004
Ca2 Al4 O8	0.973622	0.992438	-0.59811	-0.575219	-0.533394	0.950005	-0.998668	0	0.699491	0.923157	-0.085914	0	-0.604663	0.644054	0	0.911653	-0.857443	0.764423	0.669363	-0.993051	0.112557	0.898556	-0.727232	-0.0269259	0.805679	0.46144	0.992548	-0.703294	0.0778686	0.120845	0.542023	0.671126	0.328036	0.772064	0.608219	-0.268503	-0.787619	0.0153738	-0.71021	0.998903	0.756097	0.277063	-0.109681	-0.703302	0.858527	-0.398431	-0.484859	0.962754	-0.452912
Al1 Os1	0.565881	0.947235	-0.136587	0.616327	0.135655	0.871371	-0.709117	1	-0.511736	0.394955	-0.656615	-0.752748	-0.429366	-0.664538	0.999991	0.577611	0.0564125	0.982647	-0.152054	-0.477728	-0.981493	0.330657	0	0	0.95848	-0.0376374	0.641792	-0.316309	0.129268	0.986269	-0.119121	-0.545738	0	0.0471943	0	0.553518	-0.744652	0.999968	0	1	0.0382994	-0.4718	-0.542504	0.603959	0.999858	0	0.202206	0.999989	0.839307
Al8 C2 O8	-0.0775942	0.757795	-0.47851	-0.0750969	-0.336097	0.759811	-0.498224	-0.0160713	0.290221	0.68359	0.0995378	-0.0971772	-0.259982	0.553643	-0.00320917	0.658486	0.139014	0.368466	0.237035	-0.754088	-0.0538442	0.729735	-0.0141158	-0.00528276	0.53708	0.55553	0.62181	0.645087	-0.0439452	0.0245493	0.725464	0.0776216	0.653269	0.410934	0.349865	0.0333064	-0.313985	0	-0.328679	0.591055	0.436789	-0.132794	-0.338988	-0.705166	0.268578	-0.443185	-0.360185	0.601082	-0.156934
Mg2 Al4 O8	-1	1	0.783916	0.96303	0.932799	1	-0.847779	-0.193729	0.484937	0.933702	0.0214222	-0.128669	-0.965671	0.663244	0.20879	0.997788	0.902079	0.988692	-0.920326	-0.999954	-0.196031	-0.514029	-0.999978	0	0.858274	0.699456	1	0.926708	-0.172142	0.102768	0.955188	0.0437013	-0.894829	0.516287	0.999897	-0.110811	-0.55923	0	-0.580727	1	0.520565	0.943732	-0.713726	-0.829624	0.62685	-0.949053	-0.308397	0.982792	-0.629573
Al2 P2 O8	0.994123	0.995302	-0.545042	-0.673041	0.571141	1	-1	0	0.592052	0.907962	-0.298793	0	-0.997661	0.75101	0	0.824747	0.729447	0.892628	-0.830265	-1	0.0279152	1	-0.200512	0.524678	0.93009	-0.58392	1	-0.999981	-0.0353249	0.294394	0.990289	0.334599	0.278955	0.880937	0.70196	-0.111364	-0.755325	0	-0.760738	1	0.464917	-0.0350726	-0.820068	-0.761445	1	-0.364328	-0.68105	1	-0.765959
Y2 Al2 O6	-0.971532	0.9988	-0.74761	0.994679	0.982156	1	-0.895646	0.291155	0.767315	0.791094	0.198819	0	-0.90981	0.481276	0.397132	0.907955	0.994267	0.999471	-0.926739	-0.945135	-0.3447	0.890733	-0.202328	0.157978	0.897548	0.0175563	1	-0.862203	-0.50484	0.227154	0.908794	0.369217	0.934965	0.463783	0.873748	-0.313204	-0.820973	0	-0.49046	1	0.674343	0.882543	-0.596491	-0.858034	0.957801	-0.935468	-0.487954	0.999993	-0.0269374
Al4 O6	0.947477	0.999283	-0.661514	0.981035	0.955744	0.999999	-0.997439	0	0.739342	0.999994	-0.0932275	0	-0.76909	0.302438	0	1	-0.915413	0.973271	0.651653	-0.999997	0.0511492	0.977633	-0.806276	0.555516	0.783157	0.687891	1	0.170954	-0.352921	0.0142246	0.890956	0.466495	0.856632	0.912087	0.5552	0	-0.69501	0	-0.558731	1	0.435354	-0.1262	-0.808592	-0.76105	0.999966	-0.962463	-0.348235	0.999994	0.7203
Al4 Cu2 O8	0.411579	0.536605	0	-0.604474	0	0.857448	-0.358331	0.600421	0.95059	-0.160178	-0.11989	-0.0240443	0.42501	-0.265275	0.14726	1	-0.489855	-0.982367	0	-0.148785	0	0.36077	0	0.783792	0.939779	-0.000577008	0.57631	0	-0.107881	0.995966	-0.00193803	-0.9313	0	0.583533	0.348638	0.792673	-0.123102	0.980754	0	0.551082	0	-0.182452	-0.502528	0.623703	0.0580014	0.924664	0.247981	0	-0.661314
Mg2 Al4 O8	0.0206738	1	-0.970961	0.365213	0.155524	1	-1	0	0.256644	0.884845	0.0525911	0	-0.991363	0.743528	0.0119662	1	0.872768	0.998582	-0.999242	-1	-0.146074	0.999154	-0.982631	0.157935	0.938748	0.127175	1	-1	0	0.388244	0.98255	0.051821	0.992128	0.607839	0.689232	0.342301	-0.649666	0	-0.391177	1	0.513094	-0.144388	-0.73213	-0.771682	0.99863	-0.797867	-0.29602	0.999999	-0.0485229
Al2 P2 O8	0.999947	0.994438	-0.415699	0.630211	-0.866662	1	-1	0	0.758692	1	0	0	-0.646952	-0.243207	0	1	-0.983306	0.814699	-0.655508	-1	0.0334674	1	0.0254773	0.707009	0.895319	0.471696	0.999999	-0.997658	-0.129653	0	0.982381	0.531693	0.965881	0.99995	0.813398	0	-0.642279	0	-0.715367	1	0.543153	-0.91825	-0.841448	-0.718871	0.999999	-0.60897	-0.652281	0.999941	0.168408
Al2 Cr4 O8	0.991301	0.883753	-3.31443e-05	-0.388067	0.0483942	0.772179	-0.874181	0.999989	-0.329753	0.758037	0.787611	0.137304	-0.978919	-0.489332	0.957398	0.580736	-0.506312	-0.374845	-0.719921	-0.63449	0	0.681035	-0.0529007	0.646374	0.735476	-0.11151	1	-0.695708	0.443352	0.825275	0	0.444478	0.00662269	0.497783	0.372764	0.290508	-0.118689	0.972005	-0.0417338	1	-0.117089	-0.0485848	-0.372411	0.420778	0.991277	0.64411	0.675878	1	-0.995925
Al2 Fe4 O8	0.999718	0.952177	0.17747	0.906292	0.014378	0.740173	-0.810733	1	-0.06148	0.694196	-0.781847	-0.102093	-0.947994	-0.482225	0.9987	0.495984	-0.419773	0.270011	-0.464492	-0.605952	0.00160679	0.880996	0	-0.272871	0.908839	-0.155602	1	-0.730632	-0.500846	0.988458	0	0.581947	0	0.462298	0.343881	0.385877	-0.728203	0.999675	0	1	0.118455	-0.0383045	-0.345217	-0.254796	0.999991	-0.400966	0.515491	1	-0.759681
Rb6 Al2 O6	0.482361	0.170517	-0.344427	-0.23607	-0.258386	1	-0.8452	0.380668	0.56385	0.758791	0.0328569	-0.388781	0.0826833	0.480353	0.0228483	0.729006	-0.0620127	0.963884	-0.972815	-0.990554	-0.27527	0.979524	-0.374509	-0.243086	0.473158	-0.0791413	0.847155	-0.647132	-0.674486	0	0.603006	0	0.999898	0.361657	0.717515	-0.145582	-0.00365216	0	-0.155912	0.560826	0.39016	0.725603	-0.739464	0.906725	0.729915	0.0665406	-0.442842	0.76881	-0.569579
Al5 P5 O20	0.741117	0.616168	-0.293948	-0.433671	-0.844999	1	-1	0	0.74821	1	0	0	-0.552755	0.689974	0	0.922316	-0.911803	0.706429	-0.927622	-1	0	1	0.152515	0.607822	-0.246025	0.670585	0.999994	-0.997836	0.0312222	0	0.989059	0.289109	0.925657	0.922852	0.526956	0	-0.683282	0	-0.823044	1	0.554135	0.479637	-0.835776	-0.731344	0.946839	-0.574421	-0.64595	1	0.278006
Al2 H2 O4	0.787148	0.972226	-0.887044	-0.689759	-0.384942	1	-1	0	0.719367	1	0	0	-0.944327	0.760789	0	1	0.272472	0.297859	-0.990236	-1	0.00784585	0.999765	-0.730549	0.205224	0.884376	-0.599301	1	-0.820725	0.153916	0	0.989605	0.0715631	0.996365	0.924274	0.964958	0	-0.80495	0	-0.818939	1	0.541817	-0.706007	-1	-0.759163	1	0.215377	-0.586353	1	-0.397391
Al2 O6	0.176472	0.635288	-0.557254	-0.443289	-0.0114077	0.647516	-0.427191	0.681746	0.293269	0.616881	0.000392298	0.277135	0.51921	0.805375	0.139807	0.562236	0.375929	-0.199693	-0.720669	-0.344443	-0.177086	0.642262	-0.303309	0.452368	0.121193	0.125312	0.718472	-0.606075	0.0704716	0.75206	-0.788342	0.870306	-0.348916	0.486676	0.532117	-0.607741	0.972792	0.967812	-0.091389	0.959681	0.0199731	-0.890233	-0.0916173	0.818933	0.538887	-0.0963048	0.63129	0.950522	-0.0739292
Al4 Zn2 O8	0.919035	0.999999	-0.928556	-0.0515641	-0.406293	1	-0.867981	0.479776	-0.173433	0.987409	0.446973	-0.16276	-0.581482	0.654875	0.282647	0.810302	0.662183	0.998961	-0.917032	-0.995316	-0.227775	0.934006	-0.952286	0.421737	0.570185	0.374237	1	-0.768553	-0.327594	0.0452934	0.922834	0.182357	-0.386874	0.509886	-0.023206	0.330023	-0.445718	0	-0.171404	1	0.904549	0.721988	-0.580243	0.663237	0.999996	-0.727174	-0.539058	1	-0.921253
Ba2 La4 O8	0.962323	0.99992	-0.910258	0.999326	0.292701	1	-1	0.171346	-0.229296	0.835012	0.125172	0	0	0.66425	0.296818	0.961968	0.950909	0.999886	-0.995522	-0.796319	-0.396732	0.491694	-0.997783	-0.626115	0.68648	-0.680589	0.8936	-0.694272	-0.218866	0.036416	0.251314	0.279087	-0.848831	0.554783	0.943081	0.39111	-0.734304	0	-0.464157	0.75708	0.877486	0.859512	-0.720643	-0.259701	0.79814	-0.752014	-0.636446	0.994867	-0.207565
Ba3 Ti2 O7	-0.629123	0.999601	0.688503	0.981058	0.6095	1	-1	0.691925	-0.208245	0.644771	-0.565919	-0.0463463	-0.226985	-0.251482	0.652467	0.582622	0.661607	0.976957	-0.787652	-0.752816	-0.939693	0.999869	-0.958028	0	0.842533	0.503239	1	-0.999991	-0.627628	0.659391	0.34357	0.338808	-0.165548	0.381906	0.133543	0.202981	-0.335471	0.0245564	0.0837999	1	0.348548	0.24269	-0.575784	-0.607557	0.905873	-0.465651	-0.541978	0.99998	-0.857621
Ba2 W2 O8	-0.666382	0.998916	-0.385361	-0.600319	0.886737	1	-0.994607	0.5112	-0.476912	1	-0.670525	0	-0.977979	0.369617	0.53816	1	0.7736	0.991659	-0.999008	-1	-0.405327	0.980281	-0.954332	0	0.923368	0.600743	1	0.656186	-0.141633	0.261748	0.875756	0	-0.440827	0.672055	0.923107	-0.0788271	-0.626298	0	-0.628642	1	0.619241	-0.861456	-0.664539	-0.895438	1	-0.52601	-0.462507	0.999994	-0.927222
Ba1 Fe1 O3	0.945271	0.969922	0.0640943	0.16721	0	0.644744	-0.973493	0.999982	-0.572877	0.69109	-0.77486	-0.423612	-0.875865	-0.27046	0.762622	0.165797	0	0.891734	0.698038	-0.312515	-0.106663	0.453863	0	0.961122	-0.53329	0	1	-0.650198	-0.358085	0.997919	0	0.560666	0	0.685725	-0.189797	0.145643	-0.076494	0.883927	0	0.748263	0	-0.109684	-0.248855	0.111377	0.387683	-0.015995	0.913819	0.528675	-0.233109
Ba3 Si3 O9	0.91694	0.744471	-0.991949	-0.124241	-0.195789	0.999497	-0.916365	0	0.758425	0.258302	-0.148955	-0.0030955	-0.229619	0.633192	0	0.947083	-0.986369	0.105833	0.676901	-0.796094	-0.203863	0.8664	-0.172115	0.22348	-0.12609	0.700767	0.683836	-0.537816	0.0380945	0.0476079	0.987728	-0.481704	0.967272	0.123244	0.336421	0	0.520815	0	-0.729876	0.990708	0.652121	0.744348	-0.77835	0.157843	0.670696	-0.0519427	-0.548058	0.485966	0.65784
Ba1 Ti1 O3	0.975244	-0.00392644	-0.47679	0.772725	0.612205	1	-0.999585	0.0825852	0.753222	0.804436	-0.538355	0	-0.0158059	-0.976472	0.19438	0.797894	-0.966579	0.861044	-0.0734509	-0.996248	-0.572284	0.946979	-0.693074	0.142633	0.739853	0.719595	0.997893	-0.416987	-0.180965	0.251222	0.943187	0.467072	0.99946	0.688706	0.866617	0	0.0286959	0	-0.544468	0.767438	0.665722	-0.688995	-0.710288	-0.432698	0.846805	-0.821582	-0.543142	0.999675	0.632474
Ba2 Te2 O6	-0.655528	0.9913	-0.798687	0.96486	0.916059	1	-0.678847	0.885341	0.0530939	0.802759	0.587597	-0.0549719	-0.123902	-0.20922	0.783299	0.899969	0.86206	0.976249	-0.649913	-0.95332	-0.548391	0.880321	-0.955393	0	0.673285	-0.204759	1	-0.910999	-0.481236	0.124619	0.487373	0.0164431	0.431422	0.162644	0.995542	-0.228411	-0.812971	0	0	1	0.748928	0.405852	-0.473024	-0.31417	0.999574	0.62688	-0.610038	0.992274	-0.783075
Ba2 Bi2 O6	0.167012	-0.0990478	-0.1789	0.953706	0.175276	1	-0.692455	0.904263	0.417064	0.343877	-0.227322	-0.577452	0.00480549	-0.725693	0.450451	0.569846	-0.428662	-0.0394794	-0.436322	-0.292542	-0.11526	0.225367	-0.478258	0.17968	0.641678	0	0.994162	0	-0.596609	-0.469933	0	-0.547848	0.997173	0.55963	0.314897	-0.9404	0.0429167	0.919419	0	0.779165	0.441241	0.521078	-0.314019	0.369813	0.98425	0.849075	0.098441	0.473554	-0.416675
Ba2 Co2 O6	-0.999746	0.92262	-0.477305	0.989645	0.291467	0.930381	-0.691345	1	-0.266476	0.551569	0.636956	-0.28956	-0.905423	-0.197187	1	0.765595	-0.16793	0.990675	0	-0.212867	-0.160889	-0.096044	-0.608296	-0.203811	0.544672	-0.233483	1	0.940807	-0.926207	0.367169	0	0.224814	-0.101939	0.497695	0.266781	0.36325	-0.367592	0.762226	-0.237192	0.951276	0.315768	-0.0373228	-0.360606	-0.0299723	0.542236	-0.234697	0.614568	0.999816	-0.504634
Ba3 As2 O8	-0.337013	0.995005	-0.624651	-0.00277006	0.3321	0.997324	-0.832096	-0.504011	-0.100357	0.998481	0.351381	0.047375	-0.681391	0.62537	0.156796	0.967	0.89943	0.979236	0.145234	-0.998863	-0.285328	-0.598075	-0.934122	-0.0121241	0.569003	-0.470701	0.870783	-0.0358446	0.124091	0.000710774	0.799065	0.00741123	-0.579306	0.441194	0.499165	0.058198	-0.516754	0	-0.376255	0.998513	0.661884	-0.457869	-0.707498	-0.606864	0.870581	-0.702506	-0.55981	0.931157	-0.654336
Ba3 P2 O8	-0.508288	0.999979	-0.785267	-0.115817	-0.726543	0.999998	-0.999964	-0.18956	0.293729	0.999905	0.116604	0	-0.997186	0.75298	0	0.996742	0.761414	0.990401	-0.171254	-0.999991	0.0409204	0.149471	-0.998389	-0.147958	0.839261	-0.109131	0.999999	0.505179	0.0742841	0	0.705094	0.0769917	-0.31713	0.724789	0.67487	0	-0.579693	0	-0.842663	0.999998	0.454877	0.353876	-0.997834	-0.760488	0.991644	-0.199587	-0.513037	0.999067	-0.715466
Ba3 W1 O6	0.31859	0.999917	-0.761402	-0.572229	0.616969	1	-0.857378	0.764506	-0.0611105	0.701226	-0.71909	-0.238105	-0.798633	0.551633	0.70037	0.976825	0.836757	0.877909	-0.678094	-0.985018	-0.34934	-0.608561	-0.686043	0	0.645026	0.208662	0.983278	-0.750708	-0.571034	0.527747	0.790966	0.0474766	0.785219	0.314383	0.702191	-0.240613	-0.587893	0.0708313	0.0524334	1	0.496066	0.386892	-0.688654	-0.957385	0.94274	-0.72978	-0.625707	0.998265	-0.85687
Ba1 Sb2 O6	0.762711	0.717847	-0.891322	0.294804	-0.145	1	-0.722941	0.357064	0.670657	0.665114	-0.233265	-0.286698	0.0103205	0.607648	0.113731	0.755176	0.157972	0.0883707	-0.908745	-0.955492	-0.343975	0.999996	-0.46099	0.528131	0.453923	-0.183231	0.89801	-0.843091	-0.312327	0	0.759979	0.162367	0.978517	0.504284	-0.304335	-0.221993	-0.596867	0.211451	-0.274394	0.313512	0.523765	-0.509317	-0.581374	0.992027	0.728887	-0.795978	-0.574575	0.999951	-0.594805
Ba3 Mn2 O8	0.875749	0.615888	-0.256319	-0.706064	-0.0499508	0.92161	-0.868974	0.676936	-0.0871164	0.84811	0.672355	-0.183374	0.343717	0.135549	0.503923	0.894754	-0.545946	0.835323	0.268609	-0.885536	-0.15525	0.872267	-0.249642	0.417105	0.623402	-0.647994	1	-0.584003	-0.601172	0.22191	0.170712	0.0533866	0.978769	0.638511	0.975465	0.0578484	-0.352043	0.467764	0.000796165	0.490157	-0.148148	0.478406	-0.480685	0.780469	0.914428	0.447774	-0.646269	0.999476	-0.873564
Ba3 Zn3 O6	0.0176187	0.91516	-0.769095	-0.326834	0.504512	0.990124	-0.565941	0.110613	0.163836	0.577807	-0.379472	-0.178363	-0.964761	-0.128621	-0.0646518	0.77545	0.325639	0.160882	0.154327	-0.859421	-0.412406	0.219219	-0.565219	0	0.666874	-0.474947	0.85839	0.683483	-0.355595	0.359739	0.434105	0.0611004	0.951782	0.0806512	0.688614	-0.432103	-0.560945	0.189972	-0.0773142	0.760391	0.448105	0.497602	-0.552268	-0.952379	-0.0526267	-0.673994	0.00133888	0.940933	0.742648
Ba2 Cu4 O4	0.885293	-0.0785852	0.183405	0.281387	0.118238	0.904037	-0.924245	0.335265	-0.0751716	0.652161	-0.693336	-0.289618	0	-0.664416	0.169554	0.530059	-0.60321	-0.16723	0.602469	-0.747364	-0.521694	0.761968	-0.0605696	0.0839869	0.18089	-0.452134	0.757668	-0.493878	-0.393303	0.0230249	0.919539	-0.00253528	0.952726	0.339482	0.801379	0.0859192	-0.574343	0.213248	-0.698605	0.604845	0.464143	0.435337	-0.787795	-0.144033	0.840958	0.127353	-0.454971	0.948596	0.25216
Ba2 O2	0.611121	0.413807	-0.0358761	-0.832061	0.133093	1	-0.68355	0.254058	0.582238	0.814817	-0.0776807	-0.0260542	-0.334209	0.245249	0.0708324	0.955153	0.657439	-0.617846	-0.591956	-0.999945	-0.060723	0.999972	0.0774424	0.639518	0.621145	-0.836265	0.939253	-0.443423	0.223271	0	0.901227	-0.00479974	0.967479	0.534634	0.946891	0.330265	-0.722446	0.220032	-0.308758	0.638604	0.609772	-0.0772061	-0.646928	0.931372	0.697977	0.892949	-0.358361	0.991528	0.177278
Ba1 C1 O3	0.291301	0.616234	-0.986083	0.118922	0.445791	1	-0.822976	0	0.734898	0.909719	0	0	-0.0476431	0.712247	0	1	0.747119	0.311909	-0.999977	-0.998184	0.0686722	1	-0.684018	0.568472	0.930804	0.678071	0.99962	0.137823	0.132192	0	0.972635	-0.065488	-0.0887637	0.999835	0.614375	0	-0.153338	0	-0.741275	1	0.765694	0.492516	-0.822258	-0.754444	1	-0.616675	-0.501353	1	0.228439
Ba3 V2 O8	0.209184	0.999317	-0.893153	-0.557812	0.647081	1	-0.710136	0.360194	-0.408253	0.971684	-0.100449	-0.183337	-0.492312	0.396275	0.456885	0.970967	-0.951951	0.198853	-0.820245	-1	-0.210448	0.971347	-0.596565	0.190264	0.466941	-0.662055	0.999989	0.668258	0.52532	0	0.409087	0	-0.572714	0.415651	0.944983	0.16033	-0.37699	0	-0.216032	0.919948	0.699844	-0.38792	-0.596476	-0.926328	0.873619	-0.570259	-0.719829	1	0.311737
Ba2 Fe4 O8	0.966026	0.999987	-0.271486	-0.274612	-0.42039	0.953275	-0.79568	-0.527939	-0.340117	0.637705	0.067178	0.162031	-0.32606	0.166097	0.367089	0.64867	-0.585137	0.590002	0.328221	-0.786766	-0.292181	0.634506	-0.794848	0.508897	0.609978	-0.622252	0.985547	-0.685791	0.647619	0.186803	0.233901	0.216443	-0.884751	0.427771	0.483137	0.202581	0.281096	0.357201	-0.191786	0.471358	0.169526	-0.969519	-0.558179	-0.0279423	0.740829	0.672448	-0.606418	0.987502	-0.613551
Ba3 Mn3 O9	0.98772	0.4618	-0.558384	-0.262148	-0.0732127	0.926312	-0.82352	0.70891	0.0163797	0.438242	-0.721241	-0.362754	0.0582875	-0.461817	0.54021	0.585483	-0.241439	0.65469	0.640868	-0.470493	-0.639263	0.633713	-0.504759	0.233363	0.259513	-0.231647	0.956141	-0.605892	-0.64545	0.502961	0.0871743	0.296842	0.678369	0.478615	-0.119887	0.203614	0.000732422	0.394369	-0.111479	0.244145	0.287573	0.402972	-0.442431	0.735855	0.491964	-0.107207	-0.702224	1	-0.204865
Ba3 Mg3 O6	0.974892	-0.0364168	-0.970928	-0.264411	0.259396	1	-0.862069	0	0.811455	0.905879	0	-0.0576826	0.118793	0.711645	0	0.97558	0.346309	-0.695338	-0.986747	-1	-0.0394649	0.999935	0.667077	0.617355	0.85095	0.138938	0.999999	-1	-0.201694	0	0.85881	0.294635	0.922322	0.619617	-0.361972	0.24674	0.40613	0	-0.314647	0.920374	0.388524	0.655429	-0.74729	0.999221	1	0.911906	-0.165245	0.999959	-0.179925
Cs4 Ba4 O6	0.625714	0.942664	-0.089264	0.888459	0.259109	0.974556	-0.889421	0.806233	-0.345479	0.591156	0.45515	-0.0608447	0	0.595418	0.431634	0.680434	0.95085	0.995889	-0.609032	-0.791566	-0.493942	0.669445	-0.990736	0.748327	0.151574	-0.806812	0.750078	-0.962336	-0.717142	0.319378	0.922689	0.221106	-0.76328	0.352179	0.90002	0.302308	-0.0808489	0.228612	-0.147586	0.562798	0.261052	-0.726571	-0.531491	0.501374	0.657128	-0.99486	-0.292436	0.879835	-0.442442
Ba2 Se2 O6	0.608006	0.983202	-0.89343	-0.602168	0.220606	1	-0.921273	0.595513	0.198297	0.841009	-0.279151	0	-0.675655	0.710327	0.359321	1	0.456205	-0.466307	-0.876422	-0.999999	-0.351047	0.999916	-0.81587	0.0545174	0.62844	-0.640856	0.999957	-0.999407	-0.21259	0.463752	0.841137	0.013286	0.867365	0.622454	0.967435	-0.369172	-0.950867	0.157931	-0.412447	1	0.867846	-0.0272007	-0.582942	0.997477	0.999972	-0.55961	-0.498816	0.999819	0.79516
Ba2 Na8 O6	0.821581	0.999994	-0.892986	0.633894	-0.283682	1	-0.776796	0.854573	0.614991	0.595655	-0.179147	-0.0488036	-0.721814	0.674978	0.653387	0.776119	0.594259	0.982564	0.0997226	-0.954549	0.175404	0.999846	-0.841619	-0.390981	0.346651	-0.713343	1	0.603042	-0.420023	0.481176	0.549445	0.031519	-0.925408	0.290353	0.549464	-0.468562	-0.681419	0	-0.459186	0.882312	0.443376	0.317339	-0.595271	-0.772211	0.608402	-0.571594	-0.313011	1	-0.503943
Ba3 Nb2 O8	-0.721985	0.998649	-0.680738	-0.64602	0.621141	0.999096	-0.928922	-0.300977	-0.279569	0.997733	0.013519	0	-0.665963	0.748286	0.0145259	0.997899	0.738706	0.737408	-0.560477	-0.997845	-0.304575	0.111338	-0.829061	0	0.608618	-0.407933	0.999018	0.823832	0.251945	0	0.905217	0.00298377	-0.512688	0.5729	0.947638	0	-0.519337	0	-0.717918	0.99932	0.670647	0.595711	-0.781017	-0.95952	0.962605	-0.727816	-0.50487	0.953161	-0.474605
Ba3 Ti3 O8	0.542441	0.995391	0.857995	0.694745	0.18503	1	-0.838012	0.389379	0.351051	0.523243	-0.701314	-0.0570222	0	-0.927543	0.576888	0.576325	-0.0236264	0.722708	-0.728104	-0.569447	0.846026	0.639411	-0.0175998	-0.166767	0.609387	0.262903	1	-0.301312	-0.654032	0.726084	0.35148	0.637133	0.0334788	0.560873	0.966962	0.307853	0.410876	0.305679	-0.190826	0.700709	0.585956	-0.858905	-0.591333	-0.804492	0.594151	-0.503871	-0.394154	0.993768	-0.453143
Ba4 Na4 O6	0.74237	0.999187	-0.865821	-0.455044	-0.547296	1	-0.85046	0.912619	0.60313	0.619926	0.372332	-0.316715	-0.973855	0.413516	0.686456	0.879917	0.690124	0.769671	-0.427005	-0.88509	-0.347518	0.340752	-0.831464	0.0713716	0.498948	-0.510385	0.971463	-1	-0.438702	0.628055	0.879891	0.0652485	0.617286	0.244079	0.826938	-0.267446	-0.678512	0.0514259	-0.29906	0.873773	0.695483	0.983186	-0.550351	-0.674401	0.511469	-0.809142	-0.440893	0.999483	-0.873894
Ba6 Hf1 O8	0.47809	0.540389	-0.73728	-0.57519	0.414748	1	-0.673182	0.0649534	0.904015	0.75825	0.0454336	-0.120372	-0.0854307	0.144649	0	0.818002	0.987891	0.960985	-0.620983	-0.958329	-0.670792	0.999813	0.759939	0.106596	0.68282	-0.6131	0.880634	-0.764757	-0.603334	0	0.994312	0.238398	0.982097	0.688618	-0.720421	0.1104	-0.622686	0.223362	-0.136257	0.523522	0.54826	-0.351425	-0.578021	0.999423	0.596039	-0.636512	-0.426876	0.92091	0.201772
Ba3 Cr2 O8	0.993179	0.68576	0.0433816	-0.209355	0.271582	0.872658	-0.857432	1	-0.0284367	0.53011	-0.854068	-0.114668	-0.342875	-0.123347	0.997144	0.778661	-0.32827	0.667907	-0.429614	-0.759825	-0.111764	0.999731	-0.126652	0.150888	0.91942	-0.440183	0.999126	-0.801166	-0.804501	0.852279	0	0.371599	0.613856	0.324808	0.0936707	0.128529	-0.768468	0.955588	-0.024383	1	0.510408	-0.200735	-0.525306	0.921563	1	0.191622	0.474283	0.999961	-0.73718
Ba6 Br4 O4	0.99963	0.999944	-0.83932	-0.76527	-0.681015	0.997269	-1	0.286388	-0.256999	0.612492	0.106864	0	0	0.622844	0.0339081	0.712209	0.834458	0.992019	-0.99679	-1	-0.357025	0.965047	-0.533258	0.680158	0.208242	-0.838333	1	-0.98827	-0.00173975	0	-0.815223	0.0625906	-0.291818	0.557458	0.419324	0.254899	0.569441	0.0815571	-0.563353	0.316041	0.627802	0.982445	-0.659538	0.740742	0.731958	-0.349559	-0.319795	0.999924	-0.0131189
Ba2 S2 O6	-0.936031	0.999854	-0.328112	0.899361	0.797401	0.99872	-0.999987	0	0.732607	0.999569	0	0	-0.829554	0.7695	0	0.999933	-0.695767	0.878325	0.0262896	-0.999946	0.102128	0.980322	-0.987111	-0.543125	0.825731	0.706768	0.999999	0.887915	-0.11886	0	0.761486	0.197831	-0.573179	0.999994	0.977886	0	-0.332272	0	-0.921981	1	0.319415	0.60268	-0.891402	-0.752802	0.918011	-0.852335	-0.252823	0.99735	0.304462
Ba2 Bi2 O6	0.421591	0.545947	0.109591	0.0303233	-0.0915819	1	-0.825241	-0.962361	0.933202	0.393499	0.308339	-0.327892	0	-0.747341	0.710491	0.550116	-0.192019	-0.0373915	-0.146827	-0.303514	-0.0538495	0.100943	-0.130845	-0.416832	0.689303	-0.039219	0.999998	0	-0.0019816	0.866187	0	-0.196416	-0.161536	0.597971	0.0979858	-0.944057	-0.38642	0.859166	0	1	0.855812	0.164178	-0.374467	0.999832	0.976575	0.254001	0.313668	0.637313	-0.964028
Ba2 Bi2 O6	0.126049	0.568446	0.522669	-0.641033	0.446154	1	-0.688406	0.999999	0.095648	0.256912	-0.185775	-0.47958	0.285145	-0.663155	0.992047	0.669348	0.11187	0.366352	0	-0.223995	-0.943878	0.32222	-0.356969	0	0.799386	0	0.999948	-0.195743	-0.885474	0.279823	0	-0.521261	0.467531	0.483958	0.141676	-0.833981	-0.538611	0.929886	0	1	0.975238	0.199467	-0.177745	0.738793	0.986144	-0.238076	0.159688	0.730747	0.0882079
Ba2 Ti1 O4	0.948055	0.999867	0.493698	0.897084	0.537859	1	-1	0.897152	-0.271517	0.456996	-0.85956	-0.186617	-0.300946	-0.267798	0.999865	0.520343	0.265773	0.98791	-0.188636	-0.418737	-0.361795	0.969291	-0.64905	0	0.938744	0.457886	1	-0.465638	-0.555732	0.999999	0.284241	0.672501	-0.110498	0.401907	0.39742	0.0231097	-0.642662	0.332735	-0.243325	1	0.698057	-0.310041	-0.497062	-0.809726	0.800609	-0.279018	-0.438881	1	-0.625497
Ba4 Bi4 O10	0.701074	0.330495	-0.755331	-0.435931	-0.535154	1	-0.659213	0.515299	0.739657	0.561462	-0.281704	0.111816	-0.0585832	-0.331299	0.371312	0.743069	-0.680504	-0.991175	0.924916	-0.777781	-0.393861	0.651294	-0.00190497	0.388435	0.32398	-0.594296	0.964908	-0.595699	0.0170545	0.10126	0.659813	-0.153816	0.986385	0.314997	0.161309	0.357286	-0.0724189	0.220377	-0.215094	0.43617	0.547076	-0.168341	-0.657498	0.981403	0.60522	0.829831	-0.61769	0.975673	0.527415
Ba2 Mn2 O6	0.198659	-0.717078	-0.821015	-0.0927868	0.38605	1	-0.887079	0.8307	-0.0130704	0.574539	-0.694124	-0.0281014	-0.463797	-0.0634812	0.821272	0.620904	0.511088	-0.199154	-0.185107	-0.71907	-0.652925	0.807799	0.362032	0.0666208	0.438154	0.152133	1	-0.774975	0.0408517	0.540263	0.372909	0.244724	0.595707	0.398797	0.742702	0.0590719	-0.928184	0.276613	-0.199165	0.973643	0.257129	-0.894831	-0.630982	0.998412	0.804844	0.0823621	-0.578054	0.999574	0.448616
Ba1 Mo1 O3	0.242011	-0.0575399	-0.16275	-0.496791	0.0134974	0.656532	-0.642681	0.886301	-0.492488	0.830057	-0.600346	0.326337	-0.370455	-0.371291	0.882571	0.518422	-0.610655	-0.91251	-0.814636	-0.378327	-0.346027	0.339544	-0.152215	0.997347	0.465546	-0.0144288	0.85749	-0.735024	0.344089	0.933636	0	0.35608	0.300729	0.326281	0.495108	0.582464	0.608227	0.999508	-0.13568	0.712581	0.0537888	0.135736	-0.570363	0.736904	0.78983	0.36391	0.860628	0.969951	0.611572
Ba1 Bi2 O5	0.812037	-0.408084	-0.0399941	-0.257617	-0.230669	0.783156	0.508203	0.792901	0.522247	0.478829	-0.481645	0.0316065	0.0798157	-0.419632	0.305705	0.594761	-0.663655	-0.653307	0.486109	-0.574859	-0.581738	0.486114	-0.409019	0.59608	-0.568444	-0.263215	-0.771494	-0.418693	0.0160156	-0.491745	0.404104	-0.393019	0.987117	-0.425424	-0.0110481	0.531443	0.838152	0.67959	-0.382727	0.360083	0.161649	-0.0850861	0.586934	0.716565	0.783761	0.62183	0.711483	-0.368427	0.6834
Ba1 Cu3 O4	0.949852	-0.324123	-0.908378	-0.360598	0	0.8046	-0.778142	0.921862	-0.491095	0.272479	-0.845685	-0.39944	-0.360124	-0.605108	0.800851	0.026601	0	-0.249086	-0.222238	-0.393175	-0.568934	0.530772	-0.227582	-0.659436	0.763238	-0.174897	0.692866	-0.501886	-0.433859	0.690319	0	0.280329	0.303021	0.3453	0.2411	-0.0426839	0.596397	0.985277	-0.354501	0.355263	0	-0.869041	-0.764934	0	0.738658	0.0509848	0.725756	0.999167	-0.65133
Ba4 Ti3 O10	0.877416	0.515471	0.648206	0.598095	0.565404	1	-1	0.296241	0.657936	0.751926	-0.572311	-0.094412	0	0.0554338	0.288682	0.579979	0.600696	0.981828	-0.921663	-0.826552	-0.719788	0.84331	-0.00284975	0.117169	0.448614	0.550107	1	-0.75238	-0.192853	0.331212	0.899902	-0.124247	0.860739	0.578873	-0.0362598	0	-0.602381	0.102249	-0.441661	0.564411	0.738627	0.919576	-0.711399	0.999813	0.644358	0.073893	-0.620099	1	0.55656
Ba4 I4 O2	0.783229	-0.109454	-0.600205	0.474032	-0.0323008	0.959073	-0.802553	0.392803	0.664239	0.681766	-0.163832	-0.2566	-0.0064768	0.235977	0	0.865983	-0.829071	0.583886	0.0505422	-0.989276	-0.561402	0.879212	-0.39367	0.415486	0.147387	-0.626897	0.906484	-0.49393	0.0615415	-0.0964081	0.923888	-0.122713	0.87035	0.428469	-0.40218	-0.168295	-0.535648	0.315242	-0.685311	0.456276	0.685688	0.114322	-0.714174	0.830643	0.942102	0.395028	-0.124369	0.986526	0.196939
Ba1 Cu3 O4	0.730277	0.991309	0.00841539	0.31591	0	0.210252	-0.689627	1	-0.322291	0.691235	-0.62606	-0.500405	-0.998311	0.30791	0.999957	0	0	0.492717	0	-0.151829	-0.00434279	0.443664	0	-0.0930834	-0.0112063	0	0.878212	-0.999857	-0.506831	0.999998	0	-0.248982	0	0.357901	-0.147853	0.919494	0.599312	0.999988	0	1	0	0	-0.39553	0	0.315286	0.0433832	0.443857	0.703336	0.292932
Cs4 Ba4 O6	0.630311	0.835777	-0.0887553	-0.267575	-0.272572	0.88907	-0.781538	0.553878	-0.221243	0.534521	0.073227	-0.108039	0	0.787821	0.38304	0.575142	0.535213	0.976923	-0.988791	-0.772849	-0.149811	0.834841	-0.313577	0.66096	0.28426	-0.685955	0.73877	-0.999757	0.79349	0.253617	0.987666	0.103407	0.982503	0.321556	0.337531	0.252516	-0.691563	0.359559	-0.34503	0.271153	0.619076	-0.488639	-0.571806	0.217761	0.428996	-0.495852	-0.431211	0.952241	-0.229574
Ba1 S1 O4	-0.545198	0.821577	-0.487613	0.65594	0.919319	1	-1	0	0.759281	0.999597	0	0	-0.481396	0.125856	0	0.991758	0.749669	0.553679	-0.660787	-0.999999	-0.0402656	0.999964	0.439744	0.620856	0.788702	0.519323	0.999993	-0.930855	-0.0278511	0	0.963773	0.554088	-0.908209	0.996319	0.126599	0	-0.290162	0	-0.874499	1	0.683406	-0.544093	-0.952451	-0.232504	0.827416	-0.631657	-0.587464	0.999962	-0.237511
Ba1 O1	-0.152418	0.545262	0.672205	0.566724	-0.0662943	1	-0.642866	0.166722	0.10602	0.661716	-0.224684	-0.229989	-0.26924	-0.700919	0.351219	0.73751	0.111536	0.992397	-0.137027	-0.739165	-0.294613	0.999689	0.342736	-0.536312	-0.130403	-0.214744	0.830337	0.616133	-0.829561	0.14239	0.998092	-0.048172	0.915233	-0.189454	0.926894	0.187066	-0.912221	0.133298	-0.22241	0.585329	0.465913	-0.748482	-0.531877	-0.319689	0.251404	-0.87012	-0.625794	0.885286	-0.605792
Ca2 Y4 O8	0.862434	0.836573	-0.165403	0.990304	-0.143077	1	-0.894887	0.227587	0.665009	0.813611	0.0704315	-0.177657	-0.27411	0.570942	0	1	-0.982485	0.988891	0.475448	-0.998631	-0.180645	0.994471	-0.821567	-0.492926	0.582334	-0.233218	1	-0.42233	-0.574629	0	0.572978	0.0732015	0.996209	0.547728	0.431981	0.1603	-0.848376	0	-0.315405	0.516967	0.838871	0.659196	-0.763669	-0.318554	0.964908	-0.838704	-0.293765	0.898426	-0.112453
Ca2 C2 O6	-0.480381	0.977773	0.395077	0.806773	-0.886472	1	-0.955482	0.214811	0.708309	0.856767	-0.013726	0	-0.941646	0.5619	0.143196	1	0.96944	0.954262	-0.997158	-1	0.13411	0.998146	-0.839321	0	0.916967	-0.266517	0.999999	0.799392	-0.0513503	0	0.987481	0.0456711	0.960826	0.827762	0.990213	0	-0.769247	0	-0.482165	1	0.455488	0.102814	-0.822423	-0.769776	0.999855	-0.903017	-0.32477	0.999995	0.189374
Li1 Ca1 O3	0.605456	0.481328	-0.756726	0.97771	0.236028	0.723812	-0.727973	0.658625	0.737053	0.540417	-0.425008	-0.163114	0.254115	-0.272557	0.189659	0.638016	-0.520634	0.88366	-0.822051	-0.664919	-0.836569	0.905676	-0.867285	-0.353653	0.192544	-0.483045	0.836822	-0.745041	-0.95783	0.535739	0.252477	0.675886	-0.85231	0.507121	0.79909	-0.393967	0.930054	0.758794	-0.196631	0.276249	-0.126211	0.421422	-0.34319	0.921846	0.429614	-0.820291	0.951286	0.762031	-0.216938
Ca2 Cu4 O6	0.216455	0.452534	0.00585043	-0.141642	0	0.254335	-0.74542	0.929969	-0.418206	0.464772	-0.6106	-0.272272	-0.836375	-0.343209	0.603603	0	0	0.228967	0.154119	-0.170385	-0.0246825	-0.242065	0	0.718303	0.451421	0	0.367455	-0.491744	0.22443	-0.716636	0	0.291876	0	0.542029	-0.240466	0.464356	0.642988	0.289478	0	0.449256	0	0	-0.315378	0	0.214538	0.117318	0.276008	0.00166847	-0.631494
Ca2 Sn2 O6	0.577917	0.998821	0.174207	0.997212	-0.392402	1	-0.9295	0.590111	0.207422	0.720646	0.364032	-0.266202	-0.368529	0.644524	0.289583	0.898116	0.891481	0.935922	-0.784492	-1	-0.18179	0.998805	-0.947886	-0.531946	0.128376	-0.849802	0.987305	-0.835093	-0.807174	0	0.166636	0	0.796795	0.388677	-0.142151	-0.133581	-0.555943	0.093395	0.0148943	0.441323	0.414953	0.634306	-0.727467	0.601557	0.966487	-0.934194	-0.523303	0.999998	-0.672954
Ca2 Co1 O3	0.242125	0.693651	0.00101649	-0.526903	0.0247093	1	-0.511895	0.382543	0.00721406	0.946055	-0.340021	-0.216623	0.698789	-0.307591	0	1	-0.336304	-0.956109	0	-0.383283	0	0.427041	0	-0.935127	0.31649	0	0.473401	0	0.702564	0.958788	0.268299	-0.931199	0.272853	0.774747	0.685553	0.996544	-0.574922	0.937163	0	0.297847	0	-0.453795	-0.546186	0.569204	0.22559	0.911008	0.21194	0	-0.953497
Ca3 P2 O8	0.934566	0.596535	-0.915217	-0.742643	0.852307	1	-0.999981	0.0335853	0.642357	0.99096	-0.220926	0	-0.934547	0.745894	0	0.918776	0.757314	0.834039	-0.741902	-0.98992	-0.0409958	0.999663	-0.495581	0.114963	0.892314	-0.0454187	0.990819	-0.958054	0.0112844	0.0537166	0.990434	0.163634	0.588671	0.952454	0.139996	0	-0.803677	0	-0.851491	0.999986	0.680893	-0.770508	-0.971966	-0.725948	0.980995	-0.219755	-0.742876	0.97203	-0.175057
Ca1 Hg1 O2	-0.689466	0.805	0.219606	0.557346	0.445195	0.947182	-0.672473	0.711133	-0.638697	0.606223	-0.416883	-0.199196	-0.14799	0.541572	0.450193	0.727263	0.840033	0.957629	-0.644648	-0.829673	-0.174113	0.878133	-0.987473	-0.582888	0.168122	-0.700996	0.895888	0.343003	-0.692675	0.20351	0.353893	0	0.876824	0.275711	0.989213	-0.242158	-0.838761	0.34228	-0.52113	0.173413	0.443562	0.620511	-0.554017	0.569301	0.791248	-0.4662	-0.320802	0.999966	0.421077
Ca2 W2 O8	0.688582	0.953718	-0.781524	0.702592	-0.437549	1	-1	-0.383652	0.505273	0.999999	0.096898	0	0.0948121	0.762733	0.0972522	0.6785	0.990923	0.996534	-0.758821	-0.999895	0.0145902	0.943309	-0.385538	0.292487	0.578841	-0.271133	0.989118	-0.901737	-0.476794	0	0.742961	0.24899	0.992537	0.635581	0.973842	-0.0427998	-0.371232	0	-0.387332	0.784396	0.572113	0.14428	-0.673396	0.928518	0.974825	-0.789498	-0.757949	0.773364	-0.715882
Ca4 Mn4 O10	0.869738	0.805747	-0.225388	-0.170705	-0.0861225	0.825706	-0.757975	-0.0709087	-0.279388	0.495263	0.148665	0.289284	-0.298156	0.486534	-0.400845	0.649924	-0.289888	0.253225	0.152044	-0.358353	0.145818	-0.0632772	-0.337741	0.452309	0.386465	-0.16369	0.530908	-0.692258	0.12413	0.394433	0.033451	0.268775	-0.00711214	0.792737	0.439513	0.153089	0.640446	0.778573	-0.19618	0.217949	-0.0692769	-0.859511	-0.41059	0.550794	0.75469	0.266628	-0.527391	-0.144992	-0.701821
Ca2 C2 O6	0.979016	0.990458	-0.804673	0.206752	-0.944381	0.999962	-0.999912	0.167615	0.639496	0.924417	-0.0629114	0	-0.750476	0.793019	0.00987935	0.999972	-0.0468848	0.937304	-0.946429	-0.999307	-0.0220887	0.907044	-0.932306	0.158646	0.946643	0.14911	0.998821	0.00391732	-0.192881	0.179287	0.99636	0.165339	0.962871	0.896337	0.482539	-0.014584	-0.760571	0	-0.603791	0.999977	0.606759	0.0598629	-0.926756	-0.75564	0.993019	-0.781521	-0.56858	0.997905	-0.199941
Ca2 As2 O7	0.805054	0.998963	-0.952991	-0.750448	0.513668	1	-0.809007	0.548784	-0.027094	0.874613	0.0927187	0	-0.839927	0.584572	0.388031	0.84704	0.0300783	0.794829	-0.459396	-1	-0.26961	0.999255	-0.647612	0.334066	0.774595	0.433796	0.999952	-0.384667	-0.0291539	0.391315	0.994444	0.253721	0.970472	0.516999	0.985417	-0.204606	-0.791957	0	-0.313142	1	0.769296	-0.224575	-0.620864	-0.583489	0.96621	-0.729495	-0.552729	1	-0.986471
Ca2 Ti2 O6	-0.261238	0.999969	-0.15109	-0.501878	0.392486	1	-1	0.457564	-0.0596435	0.702747	0.0731822	0	0	0.244614	0.497008	0.562179	-0.432995	0.573711	-0.826268	-0.658758	0.442795	0.651005	0.394104	0.455304	0.648391	0.48741	1	-0.862756	0.680339	0.283242	0.689551	0.398269	-0.0592922	0.62476	0.999519	0.217071	-0.140162	0.221423	-0.452366	0.609432	0.684243	-0.609904	-0.530829	0.968791	0.87085	-0.106537	-0.583014	1	-0.754789
Ca1 B1 O3	0.27644	0.320721	0.296237	-0.141084	0	0.339752	-0.832764	0.869746	-0.863274	0.259075	-0.546243	0	-0.192334	-0.4932	0.265673	0.267854	0	-0.542083	-0.231311	-0.671563	-0.577859	0	-0.198693	0.878883	0.0120079	0.0126768	1	-0.705588	0.185237	0.895485	0.152572	-0.147602	0.842535	0.618408	0.734348	0.806802	0.951998	0.70899	0	0.506377	0	-0.256972	-0.0649151	0.797266	0.891756	0.888852	0.795801	0.500933	0.599781
Ca2 C2 O6	0.994211	0.996082	-0.20841	-0.995057	-0.968815	1	-1	0	0.756303	0.849681	-0.0501333	0	-0.477733	0.658894	0	0.879947	-0.367001	0.385562	-0.630313	-1	0.276866	0.995853	-0.301747	-0.794732	0.975825	0.570044	0.992943	-0.875676	-0.360215	0	0.650565	0.600398	0.979701	0.99996	0.965882	0	0.283098	0	-0.636409	0.82237	0.557491	0.507992	-0.840828	-0.524305	0.699639	-0.629064	-0.626985	0.999999	-0.228619
Ca2 Ti2 O6	-0.933319	0.960592	-0.225168	0.85463	0.615185	1	-1	0.410412	0.645467	0.762847	-0.419702	0	-0.435977	0.672595	0.17979	0.862179	0.924734	0.729275	-0.980367	-1	-0.433649	0.999414	-0.970437	-0.074134	0.770151	0.368477	1	-0.995839	-0.165019	0	0.999839	0	0.993125	0.338903	0.937971	0	-0.888336	0	-0.496144	1	0.65844	0.924441	-0.702549	0.0699938	1	-0.609933	-0.426987	0.999587	-0.815374
Ca1 H2 O2	0.456437	0.688996	-0.0663266	0.956958	0.904886	1	-1	0	0.732379	0.999886	0	0	-0.829794	0.761067	0	1	-0.717778	0.990532	-0.894962	-0.999746	0.0219705	0.998235	-0.991329	0.205316	0.861634	-0.706924	0.999946	0.30516	0.090235	0	0.968904	0.185335	0.991379	0.872162	0.992358	0	-0.642164	0	-0.643465	0.864796	0.698895	0.582458	-0.999999	-0.757015	0.986209	0.925684	-0.368441	0.745432	0.335494
Ca2 O2	0.784583	0.592641	-0.257002	-0.903196	-0.217711	0.999999	-0.845416	0.251063	0.757989	0.837436	0.0084909	0	0.331837	0.672224	0	1	-0.000880182	0.970809	-0.664531	-0.999822	-0.485813	0.999995	-0.728271	0.656944	0.558049	0.474348	0.999999	-0.539831	-0.617109	0.0444167	0.793629	0.0813753	0.97496	0.703111	0.984732	-0.402505	0.150999	0.302515	-0.63372	0.627995	-0.13409	0.314086	-0.597061	0.88053	0.999792	-0.553123	-0.0834228	0.999979	0.270071
Ca2 Si2 O6	0.341198	0.999797	-0.307202	-0.578059	0.868978	1	-1	0.373504	-0.00924058	0.894	-0.386438	0	-0.685701	0.617903	0.272228	0.618118	0.806864	0.983305	-0.998493	-1	-0.379299	0.920991	-0.170286	0.299379	0.912091	0.632368	1	-0.999776	0.164031	0.325395	0.999214	0.0658374	0.365537	0.639117	0.959747	-0.116589	-0.69376	0	-0.622744	1	0.703936	-0.9131	-0.65632	-0.570979	0.991805	0.109191	-0.676084	0.999952	-0.863004
Ca4 Sn2 O8	0.760175	0.36557	-0.906349	-0.309944	-0.548191	1	-0.799774	0.337655	0.626597	0.792873	-0.332119	-0.0358225	-0.296915	-0.714291	0.214679	0.968333	-0.861688	0.172403	0.450426	-0.999995	-0.351106	0.96808	-0.681265	0.573037	0.548628	0.477135	0.908473	-0.797586	-0.347854	0.0358634	0.625818	-0.0666773	0.995575	0.557497	-0.764827	0.210175	-0.776463	0.248437	-0.209962	0.711392	0.169546	-0.87927	-0.382078	0.976334	0.999296	-0.176224	-0.618134	0.998154	0.965358
Ca3 V2 O8	0.803332	0.48447	-0.925436	0.874573	0.894864	1	-0.950657	0.629817	0.463781	0.83944	-0.0282297	0	-0.459558	0.162825	0.517883	0.840539	0.689929	0.86998	-0.123868	-0.999989	-0.323429	1	0.432454	-0.0699027	0.771588	0.208268	0.999999	-0.93665	-0.0683835	0.179168	0.925184	0.300733	0.504074	0.445234	0.6169	-0.156802	-0.588642	0	-0.467835	1	0.626126	-0.811936	-0.763011	0.955468	0.98084	-0.260798	-0.517497	0.999997	0.871649
Ca2 S2 O8	-0.635634	0.631607	-0.0275344	-0.125997	0.303585	1	-0.999962	0	0.749849	0.874506	0	0	-0.96715	0.756909	0	1	0.811166	0.79019	-0.973663	-1	-0.0744059	0.999987	-0.0388613	0.238523	0.975051	0.878001	1	-0.988139	0	0.198861	0.995232	-0.0192046	0.990534	0.931083	0.790462	0	-0.76441	0	-0.834186	1	0.535941	0.406312	-0.916704	-0.761562	1	-0.689664	-0.556362	0.99994	0.485503
Ca1 Be1 O3	0.38016	-0.0119129	0.0731347	-0.997793	0	0.195561	-0.868995	0.99991	-0.164999	0.0931163	-0.482123	0	0.449004	-0.375247	0.663476	0.100407	0	-0.0376833	-0.0565495	-0.634306	0.631519	0.28266	0	-0.82748	0.861071	-0.0678283	0.8977	0.678534	-0.945712	0.930471	0	0.614692	0.235023	0.634217	0.998801	-0.665111	0.56884	0.87731	0	0.962557	0	0.0621043	0	-0.11818	0.858736	0.551048	0.151534	0.0202101	-0.986951
Ca2 Y4 O8	0.809202	0.999998	-0.276066	-0.601196	0.673289	1	-0.892218	0.815837	-0.382361	0.84345	0.521053	-0.058608	-0.556562	0.750499	0.217591	1	-0.0480482	0.985851	-0.0287833	-1	-0.00876105	0.901513	-0.666718	0.526955	0.38888	-0.477783	0.918379	-0.735724	0.187683	0.251061	-0.381578	0.0941055	0.036858	0.539942	0.941581	0.19317	-0.812091	0.19305	-0.465549	0.877429	0.618231	0.148609	-0.566691	0.603574	0.999633	-0.346296	-0.456311	0.999997	-0.501465
Ca3 Cd1 O4	0.354813	0.88023	-0.836608	-0.878118	0.581705	1	-0.848549	1	0.62636	0.72819	0.430684	-0.236208	0.491083	0.304762	0.509372	1	0.519284	0.997471	-0.676008	-0.977189	-0.726858	0.959897	-0.804453	0.0892562	0.414728	-0.0157084	1	-0.661021	-0.301407	0.463935	0.676768	0.0629165	-0.466005	0.401153	0.649687	-0.434554	-0.719292	0.145897	-0.249753	1	0.870349	0.937468	-0.534383	0.999993	0.897932	-0.518496	-0.302833	1	-0.866892
Ca2 Mo2 O8	0.366113	0.896663	-0.677382	0.86565	0.675971	1	-0.957545	0.338057	-0.0979879	0.857566	-0.303879	-0.0359701	-0.0647336	0.448641	0.488453	0.863539	-0.773363	0.853043	0.770546	-0.999956	-0.330976	0.986018	-0.583582	-0.134815	0.68558	-0.266472	0.945535	-0.71367	-0.513525	0.0648249	0.741798	0.0251065	0.996343	0.323658	0.809413	-0.120754	-0.831917	0	0.012579	0.658078	0.653435	-0.192954	-0.748354	-0.592523	0.987391	-0.659274	-0.747059	0.999941	-0.833465
Ca1 Cu1 O2	0.775111	0.734381	0.146851	0.907992	0	0.359273	-0.955527	0.999984	-0.497932	0.250128	-0.498375	0	-0.636917	-0.470197	0.523995	0	0	0.413701	0.328354	-0.245725	-0.344539	0.643416	-0.0496234	0.997956	0.924932	-0.00174668	0.47495	-0.809132	-0.627851	0.688466	0	0.254219	0.0601644	0.881321	-0.222614	0.519239	0.317442	0.999997	-0.0118264	0.13995	0	-0.192289	-0.332047	-0.0224202	0.999985	-0.492686	0.25211	0.17628	-0.931137
K1 Ca1 O3	0.125404	-0.272404	-0.189794	-0.89853	0.365648	1	-0.698724	0.691684	0.474476	0.508024	-0.665484	-0.363054	0.704744	-0.400625	0	1	0.710133	-0.0273923	-0.303649	-0.671921	-0.103411	0	-0.398837	-0.201289	0.654792	0	0.828979	0	-0.244086	0.90872	0	-0.943203	0.472118	0.99918	0.569843	-0.0608987	-0.150119	0.889222	0	0.990402	0.0426921	0.639034	-0.196628	0.580955	0.827541	0.763782	0.117013	0.105881	-0.64683
Ca1 Zr1 O3	0.98389	0.355237	-0.194706	-0.0470885	0.245447	1	-0.808643	0.0939117	0.676397	0.928795	-0.0577626	-0.161936	-0.122656	0.180872	0	1	-0.998611	0.292095	0.255675	-1	-0.459226	1	-0.0541913	0.72256	0.354172	0.182176	0.970623	-0.582246	-0.113745	0	0.991726	-0.0765487	0.933005	0.781512	-0.297243	0.0115055	-0.840023	0.0424731	-0.526993	0.502322	0.607898	-0.735811	-0.768377	1	1	-0.00624257	-0.420662	0.999859	0.579788
Ca1 As2 O6	-0.106348	0.937695	-0.89218	-0.890451	0.140204	1	-0.877617	0.281007	0.680739	0.754664	-0.270192	0	-0.1464	0.518284	0	0.802709	0.789022	0.4546	-0.993025	-1	-0.0522958	0.999741	-0.962909	0.346829	0.541088	0.645601	0.962186	-0.851149	0.148771	-0.0439694	-0.384832	0.0163433	0.717031	0.519338	0.960995	-0.181013	-0.968963	0.0197662	-0.434703	0.627362	0.581639	0.191374	-0.651565	-0.556385	0.824981	0.586625	-0.512774	1	0.19851
Ca2 Al4 O8	0.973622	0.992438	-0.59811	-0.575219	-0.533394	0.950005	-0.998668	0	0.699491	0.923157	-0.085914	0	-0.604663	0.644054	0	0.911653	-0.857443	0.764423	0.669363	-0.993051	0.112557	0.898556	-0.727232	-0.0269259	0.805679	0.46144	0.992548	-0.703294	0.0778686	0.120845	0.542023	0.671126	0.328036	0.772064	0.608219	-0.268503	-0.787619	0.0153738	-0.71021	0.998903	0.756097	0.277063	-0.109681	-0.703302	0.858527	-0.398431	-0.484859	0.962754	-0.452912
Ca2 Pt4 O8	0.985902	0.947652	0.0926066	-0.0956828	0	0.727438	-0.867944	0.854521	-0.670329	0.793919	-0.700814	-0.223213	-0.984991	-0.49245	0.939209	0.277788	-0.00454376	0.51807	0.659094	-0.344196	0	0.388493	0	0.953823	-0.563412	0	0.935498	-0.785948	0.241573	0.999902	0	0.748693	0	0.131089	-0.0855791	0.139141	0.679918	0.804584	-0.03195	0.494879	0	-0.154413	-0.407859	0.109683	0.633524	0.611022	0.706598	0.629359	-0.989134
Ca2 Pd6 O8	0.998034	0.999999	0.13398	0.78621	-0.0301199	0.760377	-0.919366	1	-0.275029	0.722145	-0.735058	-0.35203	-0.999987	0.244182	0.999963	0.492437	-0.201092	0.827648	0.133562	-0.270222	-0.0112969	0.872701	-0.129045	0.425077	0.935329	-0.0819478	1	-0.999973	-0.826696	0.999931	0	0.726384	0	0.367332	0.441438	0.546465	-0.459304	1	-0.0121266	1	0	0	-0.355909	-0.393015	0.814948	-0.323553	0.510724	0.845353	-0.730681
Ca4 Hf2 O8	0.998866	0.487904	-0.517081	0.853813	-0.731879	1	-1	0	0.626978	0.984519	0	0	-0.255301	0.516571	0	1	-0.739011	0.934521	-0.738734	-1	-0.131159	0.999997	0.16331	0.851589	0.757388	-0.172723	0.999969	-1	-0.198552	0	0.984339	0.0930304	0.999506	0.831387	-0.179121	0.22766	-0.741179	0	-0.34518	0.846702	0.567009	-0.488021	-0.791225	0.479833	0.999996	-0.59773	-0.121397	0.999999	-0.105177
Ca1 Sn1 O3	0.294426	0.0219105	0.00266836	-0.877248	0.0200166	0.867618	-0.404676	0.50899	0.935022	0.351714	-0.22514	-0.202815	0.863222	-0.692024	0.0289483	0.959689	0.170464	0.257177	0	-0.442402	-0.0313516	0.205015	-0.056987	0.750004	0.694982	0	0.611069	0	-0.859671	0.991394	0.0288208	-0.95547	0.824548	0.749213	-0.470847	-0.959051	-0.549205	0.87173	0	0.312435	0	-0.198822	-0.24662	0.601006	0.691975	-0.42342	0.29285	0	0.955294
Ca3 Pb1 O1	0.689365	0.995586	0	-0.0345952	-0.0115686	1	-0.7044	1	0.0369916	1	-0.550388	-0.363354	-0.977519	-0.539972	0.912231	0.738207	-0.700017	-0.38745	-0.362367	-0.374779	0	0.969551	0	0.302134	0.611969	0	1	-0.310021	0.374826	0.999089	0.0430405	0.655182	0	0.708734	-0.211099	0.665571	-0.559175	1	0	1	0.523285	-0.545975	-0.318677	0.729393	0.4424	0.50048	0.301943	0.394168	-0.952394
Sr1 Ca1 O3	0.370853	0.742707	-0.262893	-0.344923	-0.396555	1	-0.711684	0.384863	-0.704127	0.683697	0.0379757	-0.141262	0.611338	0.0815051	0	0.999998	-0.711923	0.347518	0.141577	-0.689698	0.204571	0.339087	-0.466697	0.806162	0.565057	-0.0529973	0.930723	0	0.0850346	0.999914	0	0.225192	0.993474	0.86422	0.722358	0.859599	-0.01812	0.999447	0	0.799776	0	0.70233	-0.356749	0.108722	0.986149	-0.756607	0.0958498	0.33724	-0.336527
Cs1 Ca1 O3	0.24618	-0.333787	-0.214128	0.852069	0.42983	1	-0.628114	0.823657	0.607998	0.535904	-0.788297	-0.331178	0.760999	-0.217091	0	1	-0.993604	-0.202104	-0.241999	-0.634046	0.100424	0.228184	-0.439051	0.218378	0.736581	-0.0628675	0.924426	0	-0.294423	0.872704	0	-0.784249	0.222688	1	0.447341	0.471984	-0.124862	0.99974	0	0.976002	0.614809	0.735106	-0.149288	0.55734	0.974826	-0.0102833	0	0.211039	-0.884083
Rb1 Ca1 O3	0.0567417	-0.232025	-0.296741	-0.748309	0.375499	1	-0.691345	1	-0.0301856	0.708198	0.846886	-0.182711	0.760797	0.337107	0.0960847	1	0.0957095	-0.425691	0	-0.605758	-0.151397	0.222063	-0.496586	0.267114	0.789792	-0.0838044	0.887569	0	0.873538	0.994898	0	-0.729441	0	1	0.392123	-0.0602412	-0.0647346	0.999694	0	1	0.85761	0.7606	-0.2329	0.745145	0.997701	0.786627	0.246263	0.301189	-0.969538
Ca1 O1	0.190013	0.997189	-0.83848	0.0256396	0.0869284	1	-1	0.40218	0.334652	0.999999	-0.071979	-0.239045	0.413213	0.719557	0	1	0.906466	0.983453	-0.957642	-0.999999	-0.125952	0.987945	-0.431588	0.357532	0.398353	0.512687	0.999997	-1	-0.0295565	0.315509	0.969459	0	0.844978	0.854395	0.324643	0.432683	-0.803216	0	-0.301594	1	0.793537	-0.969666	-0.719772	0.987877	0.999998	-0.960276	-0.251063	1	-0.571394
Ca6 Hf1 O8	0.757947	0.993096	-0.747945	-0.807377	0.417164	1	-1	0	0.267153	1	0	-0.0306385	-0.411231	0.756807	0	1	0.498303	0.828804	-0.958993	-1	-0.14438	0.99992	-0.0466151	0.429763	0.609081	0.218469	0.971663	-0.984128	-0.194767	0	0.922671	0.00307424	0.257409	0.737188	0.767924	0.342007	-0.875804	0	-0.326092	1	0.657449	-0.953106	-0.781095	0.416462	0.999912	-0.823324	-0.345809	0.999996	-0.402526
K2 Os4 O12	0.415173	0.98191	0.522085	0.864995	-0.0655526	0.474584	-0.831294	1	-0.130793	0.405805	-0.74219	-0.267563	-0.811695	0.126243	0.999943	0.102388	0	0.922538	0	-0.254225	-0.412642	0.729927	-0.159016	0.347651	0.865497	-0.222323	0.973427	-0.994378	-0.0332568	0.999863	0	0.466124	0	0.431443	-0.334995	-0.487892	0.142181	0.962102	0	0.915511	0	0.00671515	-0.363517	0.40775	0.690555	-0.0234397	0.759286	1	0.174944
K8 Ge2 O8	0.764082	0.478331	-0.513633	0.999629	0.78895	1	-0.909282	0.0330508	0.735119	0.902321	-0.0958322	-0.0486978	-0.0618327	0.262032	0	0.707937	0.789488	0.907438	-0.95285	-1	-0.235206	1	-0.549627	0.165254	0.508676	-0.665353	0.997565	-0.904175	-0.444553	0	0.969957	-0.0046258	0.99504	0.546421	-0.78869	0	-0.904582	0	-0.691133	0.730141	0.693507	0.871495	-0.856439	0.960717	0.93108	-0.443114	-0.432611	0.999999	-0.426237
K6 Pt4 O8	0.397952	0.9213	0.0962983	-0.138012	-0.0414294	0.779119	-0.619459	0.758738	-0.0884579	0.680622	-0.268087	0.271228	-0.617552	0.233091	0.249429	0.761592	-0.598651	-0.572668	0.00235695	-0.0912011	0.09151	0.664891	-0.00702704	0.388302	0.96943	-0.0115129	0.673156	0.371565	0.460634	0.895532	0.196173	0.802423	0	0.324736	0.553243	0.801814	-0.725249	0.990853	0	0.999113	0.228073	-0.0522489	-0.547056	-0.108751	0	0.468768	-0.0476853	0.428711	-0.629127
K1 Cr3 O8	0.67817	0.732393	0.259512	-0.188609	-0.180088	0.87317	-0.847305	0.559035	-0.50402	0.630476	-0.275898	0.0866591	-0.383939	0.410353	-0.447125	0.670194	-0.401396	-0.0682907	0.308863	-0.631124	0.0963683	0.671858	-0.27649	0.5342	0.826761	-0.458682	0.849129	0.0473861	0.362011	0.580387	0.183405	0.127978	0.293845	0.598952	0.859193	0.318609	-0.81985	0.665847	-0.252649	0.35936	0.0684875	-0.588902	-0.534463	0.25967	0.526492	0.559585	-0.633443	0.909985	-0.656658
K4 C2 O6	-0.0510218	0.999524	0.54997	-0.638777	-0.91936	1	-0.941302	0.461151	0.308263	0.646688	-0.0016904	0	-0.998389	0.62101	0.599062	0.872282	0.781397	0.962393	-0.791547	-1	0.303679	0.999111	-0.746818	0.361274	0.903371	-0.761983	0.962858	-0.955621	0.0281411	0.803908	0.965501	0.140099	0.857683	0.576963	0.986742	-0.187179	-0.766647	0	-0.627449	1	0.465429	0.363229	-0.766099	-0.760568	0.57684	-0.756697	-0.471139	0.999999	-0.0836738
K1 Pt1 O3	0.971006	0.424819	0.073849	-0.109758	0	0.60887	-0.804704	1	-0.331813	0.691229	-0.817283	-0.103812	-0.538794	-0.5265	0.961721	0.0482816	-0.0197879	-0.956427	-0.229707	-0.248411	0	0.75922	0	0.626621	0.798486	0	0.996743	-0.689199	0.0219982	0.999215	0	0.661312	0	0.315402	0.266911	0.0702249	-0.371008	0.999711	0	1	0	0	-0.377388	0.267215	0.32715	0.46625	0.704279	0.637397	0.65862
K5 N1 O4	0.54524	0.675547	-0.661518	-0.0975184	-0.16724	0.844012	-0.564879	0.610878	0.888219	0.618281	-0.413203	-0.277325	0.270324	-0.753421	0.440148	0.667053	-0.827409	-0.944225	-0.293537	-0.613518	0.194753	0.586773	-0.129739	-0.873101	0.293256	-0.338124	0.731935	-0.564443	-0.76884	0.527687	0.661707	0.543018	0.942434	0.395114	0.987191	-0.703775	0.27978	0.617048	-0.056515	0.598424	-0.0232746	-0.949601	-0.544885	0.999669	0.391163	0.476858	0.778885	0.893914	-0.280584
K1 Ru1 O3	0.966174	0.210223	0.0156554	-0.148752	0	0.22791	-0.811668	1	0.362205	0.564438	-0.92186	-0.0347864	-0.307692	-0.368557	0.991626	0	0	-0.560016	-0.0147439	-0.144837	0.0359467	0.368566	0	-0.99045	0.835993	0	0.861313	-0.557435	0.269749	0.918631	0	0.979464	0	0.777428	0.65976	0.225724	0.896915	0.993328	0	0.680113	0	0	-0.213057	0.0401267	0.486053	0.681006	0.741189	0.0527023	-0.557214
K2 Sn2 O3	0.986073	-0.163814	-0.528195	0.808284	0.0432322	1	-0.562723	0.398399	0.83826	0.595234	-0.367006	0.442217	-0.099824	-0.58433	0.627029	0.577028	-0.595107	-0.975808	0.616408	-0.55248	-0.369484	0.491585	0.130153	0.439214	0.621292	-0.584351	0.986961	-0.506241	0.481557	0.0879553	0.36683	0.00663318	0.999383	0.255676	0.506271	0.222995	0.492894	0.206894	-0.221586	0.55686	0.563463	-0.00243192	-0.447695	1	0.608487	0.543607	-0.452316	0.769763	0.999999
K4 O2	0.838163	0.402652	-0.789032	0.965773	0.374906	0.807251	-0.641336	0.778736	-0.239781	0.52754	0.0230859	-0.16524	0	0.121127	0.430989	0.517052	0.110913	0.950541	-0.554542	-0.538538	-0.316311	0.797337	-0.575138	-0.136175	0.206435	-0.400838	0.749518	-0.488828	-0.579372	0.0807261	-0.661124	0.133869	-0.583519	0.510463	-0.919988	-0.491507	-0.103741	0.528086	-0.0709662	0.309935	0.164744	-0.591716	-0.518023	0.999991	0.609564	0.52845	-0.384406	0.806541	-0.45976
K1 I1 O3	0.341658	0.564896	-0.598099	0.14423	-0.0817287	0.999525	-0.823725	0.467423	0.625057	0.786319	-0.199839	-0.23625	0.332427	0.648548	0	0.999623	-0.115447	0.805515	-0.441684	-0.999865	-0.493569	0.788191	-0.884885	0.179264	0.0975425	0.393445	0.995801	-0.417589	0.268749	-0.0260057	0.853078	0.024486	0.0707866	0.666966	-0.307885	-0.152741	-0.696438	0.385472	-0.501534	0.683721	0.25162	-0.197436	-0.580573	0.822566	0.931467	0.349222	-0.191377	0.995885	-0.165368
K4 C1 O4	-0.693039	0.999574	-0.043291	0.276138	0.505315	1	-0.717046	0.809636	-0.0726456	0.685582	0.353881	-0.081393	-0.0461724	-0.101856	0.647544	0.717122	0.744361	0.993033	-0.701793	-0.811039	-0.456298	-0.918212	-0.956539	-0.469738	0.196783	-0.762023	0.761323	0.53397	-0.553488	0.219791	0.900357	0.0446893	-0.81184	0.339362	0.982487	0.361464	-0.714633	0.076691	-0.415665	0.548326	0.917765	0.7736	-0.596129	0.287918	0.552275	-0.982964	-0.507921	0.999934	-0.5705
K6 Fe2 O6	0.148539	0.72766	-0.478743	-0.420975	0.16099	0.743485	-0.370558	-0.281394	-0.0545449	0.467342	0.219921	0.187134	-0.127349	0.162731	-0.141364	0.46626	-0.236246	-0.0227213	0.72921	-0.690443	-0.208789	0.491316	-0.073912	-0.0140015	0.299361	-0.609579	0.549969	0.336129	0.197942	0.112592	0.229441	0.0543239	0.435431	0.266683	0.356219	0.0658184	-0.229694	0.0406566	-0.269518	0.291437	0.199315	-0.370712	0.346816	-0.374409	0.408336	0.121415	-0.288325	0.383961	-0.335641
K2 Sb2 O4	-0.512598	0.913228	-0.821742	0.300791	0.652919	1	-0.88671	0.796831	-0.54922	0.639858	0.513405	-0.134025	-0.0571629	0.137144	0.621983	0.622825	0.992858	0.976115	-0.653441	-0.81781	-0.703348	0.999057	-0.951958	0.40116	0.279475	-0.349818	0.807774	-0.999709	-0.00710614	0.258028	0.856915	0.0995662	0.17017	0.211021	0.93094	0.490225	-0.455533	0.084571	-0.205402	0.774475	0.824256	0.436514	-0.519172	0.998606	0.65723	-0.7784	-0.696697	0.999999	-0.6998
K3 Nb1 O8	-0.679915	0.968553	-0.861167	0.943964	0.76037	1	-0.691399	0.510593	0.554039	0.652984	0.219939	-0.115712	-0.0488425	0.687483	0.222436	0.700246	0.76826	0.967922	-0.995721	-0.858989	-0.472969	0.999994	-0.0567573	0.389433	0.512816	0.399012	0.965496	-0.9972	-0.560198	0	0.613786	0.0500726	0.84298	0.330384	0.901222	0.194215	-0.484959	0.0288813	-0.0396369	0.514136	0.780017	0.547283	-0.53012	0.97947	0.999952	-0.722043	-0.502721	0.919604	0.354708
K4 Ti2 O6	-0.96757	0.808382	0.186086	0.906189	0.916493	1	-1	0.682115	0.465399	0.800704	-0.40984	-0.15162	-0.448063	-0.0812517	0.49773	0.829143	0.974358	0.998746	-0.925728	-1	-0.57907	0.599529	-0.72886	0	0.792468	0.380461	1	0.422273	-0.592563	-0.0495502	0.857571	0.105185	0.718363	0.423893	0.995922	-0.112643	-0.7836	0	-0.585996	1	0.745962	0.0337122	-0.646544	-0.466279	0.970502	-0.799123	-0.316649	0.999313	0.103231
K4 C1 O4	0.153005	0.988051	-0.918894	-0.997643	0.868762	1	-0.764949	0.871781	0.533311	0.710736	0.0862307	-0.0122684	-0.658126	-0.0203324	0.79005	0.749948	0.76729	-0.578236	-0.461448	-0.905596	-0.410776	0.999994	0.763843	-0.220121	0.688281	-0.785708	0.842419	-0.837235	0.0646674	0.423538	0.972803	0	0.806988	0.483467	0.99353	-0.530492	-0.831898	0	-0.30134	1	0.989891	-0.365977	-0.651953	-0.538468	0.725111	0.556395	-0.57838	0.99994	-0.954272
K4 C1 O4	-0.474928	0.907272	-0.958243	-0.998256	0.314197	0.985692	-0.877699	0.806358	-0.345518	0.706265	0.423071	-0.0734557	0	0.453316	0.639638	0.674188	0.827776	-0.431493	-0.773421	-0.746289	-0.479816	0.758503	0.415168	-0.571038	0.25495	-0.679926	0.738219	-0.883607	0.583045	0.262201	0.990389	0.0115733	0.448187	0.38001	0.998369	0.292379	-0.609736	0.0687258	-0.427281	0.681236	0.626965	-0.429878	-0.673366	0.618211	0.584726	0.460289	-0.303845	0.99999	-0.451262
K4 Be4 O6	0.689422	0.898508	-0.468463	-0.767311	0.574861	1	-0.812881	0.0990992	0.717765	0.760777	0.0356563	-0.0619832	-0.154194	0.325361	0.28634	0.772605	-0.772336	-0.963265	-0.0600004	-0.789809	-0.107357	0.645706	0.530605	-0.342042	0.558327	0.0500736	0.88522	-0.974338	0.287279	0	0.747532	0.0892745	0.994761	0.389655	0.975841	0.238531	-0.21005	0	-0.293628	0.553585	0.119348	-0.808885	-0.688103	0.946381	0.522146	0.454245	-0.685922	0.926347	0.208627
K2 Rb2 O2	0.540782	0.999295	-0.384814	-0.997954	-0.645268	0.852011	-0.832104	0.876265	0.636012	0.517676	-0.145054	-0.230427	-0.983892	0.290123	0.793809	0.65605	0.572945	0.272559	-0.328746	-0.797768	0.133333	0.957945	-0.649724	-0.168308	0.337338	-0.659475	1	-0.999995	-0.165868	0.773685	0.427085	0.0172206	0.92387	0.140693	0.982741	-0.598699	-0.466233	0.127161	-0.332212	0.964521	0.590925	0.783101	-0.533844	-0.469576	0.573754	-0.637767	0.226006	0.941244	-0.659771
K1 Tl1 O3	-0.168653	0.977873	-0.110414	0.126699	0.0343753	1	-0.745525	0.739483	0.0471065	0.365128	-0.164001	-0.360866	0	-0.712269	0.597329	0.556642	-0.294184	0.0756884	-0.529305	-0.371386	0.272001	0.120186	-0.357836	-0.616783	0.444034	-0.0550531	1	0	-0.0350206	0.585299	0	0.55035	0.298207	0.617502	0.330602	0.582599	-0.0641727	0.784268	0	0.700629	0.31343	0.560865	-0.296838	0.515845	0.998286	-0.619111	0.0565055	0.598164	-0.58022
K1 Sc1 O3	0	0.997327	0.141891	-0.316894	-0.0231385	0.639774	-0.810103	-0.923347	-0.566117	0.459094	0.340147	0	0.393007	0.43842	0.116717	0.684907	-0.197896	0.623522	-0.0982264	-0.727772	-0.0259158	0.0602948	-0.656091	-0.182421	0.348778	-0.413087	0.799192	-0.216943	0.449814	0.784989	0	0.118618	0.168613	0.654408	0.871661	-0.404398	0.14377	0.667266	0	0.780178	-0.0309886	0.299938	-0.0299962	0.80827	0.980905	0.908243	0.236348	0.0170932	-0.953495
K2 H2 C2 O6	0.976874	0.867765	-0.979896	0.766242	0.856015	1	-0.999995	0.117349	0.542044	1	0	0	-0.326496	0.70519	0	1	0.718557	0.835786	-0.770819	-0.99992	0.0552996	0.999998	-0.978499	-0.123273	0.911835	-0.518476	0.999545	0.109636	0	0	0.997248	0.184156	0.736312	0.855764	0.436083	0	-0.768519	0	-0.711259	1	0.578652	-0.351019	-0.999584	-0.760446	0.999982	-0.482422	-0.563841	0.999377	0.705164
K1 Be1 O3	-0.0483723	0.806702	0.543112	-0.866604	0.0291842	0.617943	-0.622293	0.999986	0.0369965	0.406988	-0.638182	-0.286715	-0.522226	0.679818	0.867214	0.568702	0.385482	0.00473174	-0.373935	-0.335457	0.0321198	-0.557379	-0.313529	0.801506	0.135377	-0.234259	0.706012	-0.834793	-0.379814	0.981777	0.287376	0.462758	0.0855598	0.308361	0.833727	-0.605125	0.681621	0.951861	0.198169	0.981016	-0.0589683	0.442844	-0.324191	0.140567	0.33544	-0.489437	0.347413	0.839602	-0.455936
K2 Mn2 O4	0.972088	0.292966	-0.484566	0.985539	0.106051	0.763085	-0.793447	0.962952	-0.182784	0.399179	-0.566395	-0.221577	0.534361	-0.86573	0.744923	0.689772	-0.172478	0.969754	-0.234661	-0.500825	-0.315528	0.840293	-0.288943	-0.350326	0.462993	-0.117975	1	-0.712108	-0.984981	0.682275	0.0495417	0.117571	-0.917625	0.504404	-0.0176094	0.213663	0.83978	0.577777	-0.036796	0.205415	-0.000711433	0.326928	-0.35022	0.774852	0.948574	-0.755164	0.140436	0.999999	-0.738639
K6 Fe2 O5	0.649702	0.926535	-0.831343	0.602222	-0.484678	0.969705	-0.679571	1	0.132634	0.447687	-0.161812	-0.48844	-0.950999	-0.567492	0.998035	0.646844	0.541221	0.355718	-0.213741	-0.658673	-0.391318	0.95614	-0.72139	0	0.536633	-0.78543	0.967475	0.560499	-0.661114	0.458332	-0.0444355	0.165851	0.793129	0	0.757316	-0.5553	-0.731922	0.286065	-0.0142598	0.923568	0.621713	0.523865	-0.489449	-0.954116	0.628343	-0.704727	-0.0349698	1	-0.893459
K4 Sr4 O6	0.923346	-0.255306	-0.73771	-0.632755	-0.225283	1	-0.698241	0.280822	0.829977	0.672104	-0.0880163	-0.196646	-0.159845	0.108801	0.09653	0.799157	-0.317758	0.241794	-0.46715	-0.952022	-0.656318	0.633136	0.0327762	0.0168909	0.212941	-0.424128	0.935014	-0.517152	0.384111	0.115997	0.635617	-0.118316	0.995048	0.586529	0.939412	-0.204442	-0.210816	0.26413	-0.487183	0.511657	0.612082	-0.771222	-0.626005	0.99405	0.602336	0.89051	-0.38285	0.857641	0.112142
K4 O4	-0.620233	0.960869	0.317841	0.878978	0.393612	0.922007	-0.653317	-0.118206	0.617508	0.477831	-0.155915	-0.21046	-0.914634	0.287299	-0.341117	0.642122	0.644341	0.891136	-0.249051	-0.718883	-0.414118	-0.365347	-0.493825	0	0.507974	-0.670587	0.802619	0.839425	-0.167734	-0.0667839	0.49472	0.0612534	0.514422	0.224853	0.545379	-0.425301	-0.567769	0.0825342	-0.21651	0.695308	0.542763	0.161144	-0.576081	-0.912821	-0.0675881	-0.844397	-0.246712	0.864249	-0.275697
K1 V1 O2	0.986397	0.896276	-0.102768	0.751747	0.433381	0.825629	-0.766292	0.629805	-0.318435	0.406592	-0.403333	-0.0741045	0	-0.344239	0.484952	0.547888	0.529788	0.997043	0.771343	-0.338834	-0.661789	0.853135	-0.442343	0.614791	0.537596	-0.224028	0.892077	-0.839291	-0.888756	0.31608	0.0337674	0.0605078	0.881707	0.381849	0.505669	0.131788	-0.471045	-0.105005	-0.259979	0.152967	-0.0110096	0.516496	-0.521744	0.767343	0.918414	-0.453525	-0.707517	0.99903	0.149444
K4 C1 O4	-0.722097	0.9986	-0.963764	0.177083	0.993848	1	-0.798406	0.66045	-0.760441	0.810209	-0.161338	-0.0263687	-0.204283	0.123299	0.707509	0.783445	0.306047	0.995837	-0.92008	-0.870864	-0.61085	0.999986	0.406836	0.434543	0.501979	-0.388095	0.868358	-0.999929	0.284338	0.144676	0.899937	0.0284619	-0.225279	0.410085	0.990023	0.384104	-0.920487	0	-0.375852	0.90165	0.997248	0.332118	-0.766477	0.739112	0.690355	-0.528403	-0.67368	0.999993	0.467473
K4 S4 O10	0.383689	0.998546	0.868727	0.989921	0.990732	1	-1	0.204736	0.108307	0.837828	-0.00818303	0	-0.984014	0.738558	0.235456	1	0.897296	0.996697	-0.981868	-1	0.129721	1	-0.732092	0.442358	0.964156	0.0287651	1	-0.99549	-0.0475099	0.0409537	0.998814	0.131267	-0.6974	0.880171	0.83739	0	-0.757227	0	-0.757808	1	0.859615	0.778485	-0.806352	-0.761166	0.999895	-0.861092	-0.564791	0.999998	-0.30103
K4 C2 O6	0.959235	0.998854	0.0893599	0.946827	0.0519519	1	-1	0.272217	0.567894	0.634337	-0.0417922	0	-0.993735	0.60838	0.421507	0.746293	0.970248	0.996344	-0.679117	-1	0.212181	0.998119	-0.832802	-0.30828	0.985308	-0.335122	0.882776	-0.98462	-0.271325	0.481833	0.98467	0.419165	0.393791	0.820001	0.873473	-0.12246	-0.749906	0	-0.511088	1	0.457007	-0.345573	-0.668987	-0.760954	0.556365	-0.773326	-0.576954	0.999764	-0.654428
K2 Na2 O2	0.0602131	0.598407	-0.948625	-0.755522	0.0420785	0.959908	-0.857814	0.0290081	0.200905	0.637171	0.0894	-0.0306443	-0.00673876	0.455228	0.205547	0.751708	0.163612	-0.676149	-0.972484	-0.859078	-0.520123	0.821983	-0.988153	0.688967	0.321553	-0.602054	0.828498	-0.626772	0.589105	0	0.859514	0.0169678	-0.728071	0.507298	0.814307	0.152805	0.108885	0.177572	-0.603555	0.515654	0.487009	0.311603	-0.697009	0.865337	0.595823	0.899	-0.495481	0.910963	-0.349855
K1 Na1 O3	0.352704	-0.556739	-0.29138	0.879287	0.264358	1	-0.709884	0.639389	-0.266084	0.47693	-0.305348	-0.547755	0.343005	-0.986754	0	0.774063	-0.351689	0.45961	0.308758	-0.588817	-0.506589	0.236293	-0.469932	0.644401	0.62412	-0.00143208	0.997943	0	-0.993551	-0.352938	0	-0.973067	0.979071	0.723723	0.21906	0.270865	-0.123372	0.846084	0	0.863655	0.380196	-0.0703214	-0.233883	0.979503	0.876043	-0.99424	0.0323061	0.324273	-0.983326
K2 Sb2 O6	-0.424843	0.997466	-0.550399	0.488011	0.577442	1	-0.945003	0.528541	-0.333408	0.769718	0.254103	-0.0370895	-0.0297007	0.515518	0.42224	0.728027	0.911891	0.947044	-0.904185	-0.934199	-0.562613	0.788	-0.947762	0.319937	0.336548	0.134714	0.900084	-0.999291	-0.553494	0.0176453	0.928694	0.0527532	0.860974	0.347061	0.870793	0.351754	-0.880218	0	-0.0421628	0.872075	0.716516	-0.747167	-0.626317	0.355784	0.928556	-0.842668	-0.688737	1	-0.710342
K1 Re1 O3	0.9505	0.973682	0.0446501	-0.571209	0	0.0858541	-0.828533	1	-0.00104193	0.468255	-0.937418	-0.144804	-0.89479	-0.0559376	0.995223	0	0	0.526057	0	-0.0304315	0.0456172	0.701455	0	0.398116	-0.00463047	0	0.906865	-0.467418	-0.756076	0.0419054	0	0.811945	0	0.56903	0.380599	0.284634	0.667604	0.990808	0	1	0	0	-0.00833514	-0.0766064	0.393224	-0.0381337	0.397167	0.123402	0.464006
K2 I2 O8	0.620958	0.496859	-0.945428	-0.568962	-0.00316165	0.994065	-0.871105	0.234271	0.758258	-0.265361	0.0360198	0.00883364	0.355307	0.706952	0	0.999994	0.329638	-0.767563	-0.685926	-0.990134	-0.51391	0.942796	-0.0855968	0.296332	0.423556	0.00727325	0.988923	-0.52195	0.097355	0	0.894411	0.028661	0.896068	0.820521	0.221873	-0.204097	-0.737679	0.0924318	-0.631722	0.717982	0.394686	0.466838	-0.773839	0.931734	0.998027	-0.190383	-0.208166	0.867425	0.335227
K4 C1 O4	-0.756411	0.995109	-0.879337	-0.716063	0.698004	0.964432	-0.922659	0.915098	-0.450471	0.62751	0.461199	-0.104124	-0.129618	0.110736	0.609982	0.708133	0.909446	0.985562	-0.745457	-0.817265	-0.452597	0.697705	-0.991161	0.218149	0.343811	-0.765078	0.809673	-0.560669	-0.0999296	0.0891643	0.939769	0.050561	0.977595	0.221763	0.999219	-0.173995	-0.687171	0	-0.283719	0.883968	0.704532	0.82839	-0.66505	0.917339	0.716255	-0.896081	-0.479622	0.976592	-0.545344
K4 Mn4 O6	0.74758	0.776046	-0.466516	-0.480698	-0.0393832	0.819485	-0.731117	0.720987	-0.792652	0.603895	-0.426052	-0.307037	-0.195488	-0.306583	0.495529	0.725072	-0.63078	-0.175744	0.657986	-0.591025	0.439188	0.554623	-0.0705006	0.647935	0.393319	-0.478215	0.927069	-0.452107	0.469946	0.491792	0.341237	0.242759	0.233873	0.444402	0.806284	0.424925	-0.120314	0.600673	-0.306436	0.376907	-0.135439	-0.835221	-0.519849	0.770362	0.631817	0.740353	0.594289	0.996465	0.50826
K2 Bi2 O4	0.656245	0.905404	-0.043784	0.718043	0.315017	0.819396	-0.834935	0.876894	-0.159674	0.541112	0.0504249	-0.0290283	-0.190833	0.473339	0.551305	0.685283	0.898823	0.982982	-0.822982	-0.768287	-0.297278	-0.488726	-0.956145	0.396744	0.0371711	-0.750838	0.704859	-0.999908	-0.388993	0.12431	0.639198	0	-0.257321	0.309414	0.00977182	-0.567834	-0.83624	0.294927	-0.0995503	0.473713	0.8138	0.607251	-0.687651	-0.316633	0.424874	-0.903636	-0.523489	0.98964	-0.374364
K1 In1 O3	0.135823	0.445178	-0.0463489	-0.407763	0.344488	0.749552	-0.494609	0.822232	-0.442559	0.564925	0.234224	0.00172797	0.245641	-0.368589	0.429154	0.834372	-0.468258	-0.0965676	-0.0161291	-0.421012	0.400496	0.27958	-0.0516227	0.766376	0.242052	-0.321816	0.629725	0	-0.0561005	0.887146	0	-0.208938	0.231142	0.548908	0.678442	0.324978	-0.486899	0.9061	0	0.76419	0.57548	0.192933	-0.00823693	0.946992	0.994946	0.192352	0.386328	0.0630382	0.450135
K1 Ca1 O3	0.125404	-0.272404	-0.189794	-0.89853	0.365648	1	-0.698724	0.691684	0.474476	0.508024	-0.665484	-0.363054	0.704744	-0.400625	0	1	0.710133	-0.0273923	-0.303649	-0.671921	-0.103411	0	-0.398837	-0.201289	0.654792	0	0.828979	0	-0.244086	0.90872	0	-0.943203	0.472118	0.99918	0.569843	-0.0608987	-0.150119	0.889222	0	0.990402	0.0426921	0.639034	-0.196628	0.580955	0.827541	0.763782	0.117013	0.105881	-0.64683
K2 S2 O4 F2	0.93684	0.993884	0.289427	0.918657	0.292359	1	-1	0	0.744563	1	0	0	-0.942315	0.59266	0	0.909154	-0.6944	0.935587	-0.954095	-1	-0.0354262	0.999981	-0.584757	0.55114	0.921411	0.471883	1	-0.943094	0.0468434	0	0.799492	0.149212	-0.961761	0.937426	-0.030651	0	-0.757968	0	-0.680644	1	0.937461	-0.793353	-0.94954	-0.759964	0.999637	-0.873745	-0.76126	0.99989	0.214998
K2 N2 O6	0.647185	0.930172	-0.923697	-0.188737	0.916453	0.999554	-0.900878	0.209629	0.742312	0.899174	-0.0434291	0	-0.755474	0.387377	0	0.999173	0.558722	0.941464	-0.839474	-0.998478	-0.128695	0.917855	-0.572515	0.523192	0.862073	0.724453	0.999895	0.250999	-0.25382	0.307866	0.848351	0.144098	0.585597	0.997749	0.968233	-0.201551	-0.737264	0	-0.367352	0.999999	0.497333	0.18007	-0.799336	-0.708941	-0.694085	-0.908415	-0.284146	0.998997	-0.359809
K4 Mg4 O6	0.927821	0.998264	-0.306329	0.408987	-0.178898	1	-0.844268	0.0168236	0.676828	0.927752	0.0226558	-0.240421	-0.249168	0.563156	0	0.969012	-0.169879	0.107439	-0.989591	-1	-0.0865141	1	-0.536565	0.649311	0.446012	0.293955	1	-0.739313	0.424537	0	0.91206	0.147842	-0.932394	0.676035	-0.223072	0.00939963	0.320635	0	-0.401916	0.710463	0.101898	0.60263	-0.73716	1	1	0.832384	-0.200182	0.999787	-0.405335
K1 Si1 O3	0.246581	0.686132	0.316389	-0.368125	0.125335	0.65473	-0.594585	0.868186	0.445576	0.642432	-0.384989	-0.415072	-0.480112	0.580435	0.596416	0.503822	0.473084	-0.606775	-0.395681	-0.416688	-0.596792	0.818803	-0.33828	0.906753	0	-0.0861826	0.80548	-1	-0.143182	0.999986	0.118235	0.3387	0.0958702	0.268192	0.103591	-0.752702	-0.767447	0.99834	-0.0120031	1	0	0.216554	-0.500904	1	0.314626	-0.29958	-0.26289	0.999921	0.14421
K1 Nb1 O3	0.79534	0.546359	-0.603656	-0.937745	0.595938	1	-0.839891	0.322665	0.737646	0.746852	-0.346478	-0.140206	0	-0.440059	0.18	0.683448	0.819889	0.0378361	-0.937354	-0.888491	-0.484671	0.869048	0.477903	0.28147	0.62816	0.190523	0.853908	-0.705059	-0.691589	0.0996005	0.867965	-0.0595647	0.988245	0.52296	0.895986	-0.0377791	0.0878516	0.0466122	-0.418034	0.44144	0.704577	0.681682	-0.700129	0.999999	0.645336	0.132161	-0.637381	0.969989	-0.478296
K1 Rh1 O3	0.878067	0.876259	0.485342	0.742517	-0.022106	0.685323	-0.891033	0.99465	-0.290129	0.364609	-0.0346081	-0.351438	-0.661033	0.0219474	0.995366	0.438221	-0.114518	0.854569	0	-0.113968	-0.922052	0.821369	-0.431475	-0.0562802	0.562836	-0.195321	0.965412	-0.758645	-0.532421	0.849614	0.0606164	0.732011	0.158403	0.232005	-0.123486	-0.0967271	0.14383	0.578792	-0.0553346	0.844107	0.334393	0.493278	-0.490554	0.95691	0.131424	-0.443196	0.567891	0.872633	-0.701413
K4 O2	0.288012	0.999998	-0.170185	0.999719	0.0203466	0.939433	-0.897487	0.964532	0.606372	0.487827	0.391719	-0.360009	-0.45013	-0.149429	0.823558	0.859853	0.917036	0.99772	-0.298734	-0.7576	-0.75131	0.64197	-0.923945	-0.0223087	0.194972	-0.660708	0.778185	-0.999901	-0.330891	0.631548	0.80715	0.0179184	-0.918745	0.359762	-0.232773	-0.131971	-0.701186	0.194535	-0.407674	0.873367	0.979289	0.705091	-0.597657	-0.445418	0.614641	-0.851684	-0.404248	0.964304	-0.574549
K4 C1 O4	0.263905	0.993057	-0.786552	0.671284	0.590077	1	-0.898683	0.494855	0.394308	0.73268	0.27795	0.0261825	-0.139476	0.455835	0.431198	0.882944	-0.439897	0.988973	0.0231906	-0.751455	-0.24665	0.846056	0.161838	0.043333	0.360858	-0.131066	0.90374	-0.996085	-0.130736	0.149583	0.651461	0.0747546	0.844743	0.498142	0.689993	0.204881	-0.973641	0.0478364	-0.45905	0.471447	0.735946	0.513405	-0.665318	-0.152746	0.449263	-0.894385	-0.648996	0.999996	-0.224278
K4 W2 O8	0.602876	0.997275	-0.63207	0.282273	0.255328	1	-1	0.440181	0.40597	0.929263	-0.00663428	0	-0.987326	0.68019	0.406307	0.934726	0.383529	0.93701	-0.951142	-1	-0.117268	0.999952	-0.3087	0.0225183	0.688964	-0.107748	1	-1	-0.0148832	0.197704	0.979319	0.0822007	0.847148	0.532496	0.541612	-0.199749	-0.904601	0	-0.54318	1	0.613947	0.55464	-0.847883	-0.524444	0.999997	-0.363965	-0.535295	0.999999	0.182696
K2 O1	0.701039	0.999375	-0.813953	-0.959156	0.37694	0.964674	-0.874478	0.716647	0.240917	0.728841	0.117151	0.0528697	-0.217537	-0.122055	-0.0970969	0.871024	-0.845174	0.884471	0.63147	-1	-0.485652	0.0657949	-0.641824	0.295156	0.390108	-0.882393	0.772102	-0.777695	0.21086	0	-0.245123	0	0.572848	0.535106	0.922187	-0.337951	-0.42859	0	-0.539862	0.821362	0.725304	0.504542	-0.482444	0.0957485	0.745569	0.270656	-0.414093	0.856935	-0.3608
K1 Ag1 O1	0.96705	0.304388	0.0681031	-0.970068	0	0.84343	-0.598656	0.775819	-0.430714	0	0.120676	0.016732	-0.323607	-0.686169	0.547714	0.28816	-0.927613	0.486627	0	0	-0.919232	0.393197	-0.401494	0.327661	0.630081	0	0.800114	-0.567913	0.341845	0.898957	0	-0.736268	0	0.141654	0	0.0155397	-0.120195	0.997509	-0.0193879	1	0.635377	0.181874	-0.360574	0.795969	0.83325	0.267239	0.381523	0.810881	-0.5999
K4 Te2 O6	-0.505126	0.975347	-0.933713	-0.929786	-0.195278	1	-0.770262	0.205828	0.429549	0.723004	0.144491	-0.160063	-0.0512201	0.363916	0.28193	0.737441	-0.193537	0.999666	0.621972	-0.91624	-0.526167	0.454869	-0.245279	-0.405932	0.512582	-0.332282	0.951496	-0.613195	0.178907	0	0.149741	0.108762	0.790858	0.461875	0.917004	0.00488007	0.619235	0.0451922	-0.206308	0.408047	0.220018	-0.0640549	-0.518991	-0.649075	0.70249	-0.895254	-0.72676	0.836348	0.012744
K2 H8 O4 F2	0.8646	0.999803	-0.764879	-0.592128	-0.965782	1	-1	0	0.366067	1	0	0	-0.697799	0.761551	0	1	0.900036	0.962657	-0.997949	-1	0.0486922	0.806703	-0.996814	0.096385	0.865633	-0.647949	1	0.521104	0.036584	0	0.760703	0.0247377	0.515828	0.966207	0.981847	0	-0.859011	0	-0.97409	1	0.535752	0.989721	-1	-0.732238	0.999913	-0.735133	-0.603197	0.99979	-0.422987
K12 P4 O16	-0.997694	0.99998	0.35567	0.922318	0.96831	0.999509	-0.954721	0.216481	0.408439	0.921893	-0.127063	0	-0.992633	0.739409	0.172787	0.972586	0.585487	0.967709	-0.537973	-0.999993	0.247187	0.953505	-0.998055	-0.0694656	0.839443	0.586439	1	0.930526	-0.0515287	0.0952348	0.913136	0.185957	-0.375315	0.621776	0.991858	-0.194279	-0.719612	0	-0.848416	1	0.40147	0.589945	-0.887091	-0.761331	0.62107	-0.939433	-0.225578	0.999429	0.393007
K4 C1 O4	-0.887494	1	0.735424	0.913322	0.966995	0.968042	-0.651454	-0.81055	0.14038	0.587776	0.092595	-0.430749	-0.673077	0.148399	0.783656	0.840825	0.903723	0.986894	-0.0988589	-0.899534	-0.660013	-0.844352	-0.999996	-0.053985	0.419635	-0.536839	0.66953	0.929714	-0.582756	-0.00277968	0.822943	0.00195244	-0.572936	0.278578	0.999969	-0.339399	-0.636882	0.130638	-0.616434	0.696309	0.740651	0.972406	-0.597796	-0.949794	0.0549137	-0.950178	-0.30828	0.941431	-0.633969
K3 V3 O8	0.74528	0.114203	-0.387171	-0.186111	-0.374823	1	-0.705005	-0.411092	0.503324	0.655739	0.293224	-0.239075	-0.100191	-0.427225	0.51004	0.607883	-0.258893	-0.453786	-0.622111	-0.783702	-0.289349	0.788386	0.135792	-0.353353	0.591342	-0.749243	0.921008	-0.711111	0.0855107	0	0.587196	-0.00810099	0.759544	0.332598	0.845273	-0.0975653	-0.950352	0.109534	-0.183948	0.317562	0.634071	0.484452	-0.644669	0.91504	0.564264	0.528112	-0.755852	0.963743	-0.833485
K1 Bi1 O3	0.501998	0.198472	0.0063084	-0.547927	0.0947675	0.875744	-0.565949	0.724167	0.9084	0.38262	-0.0643597	-0.232639	0.0413155	-0.645998	0.393014	0.723937	-0.361518	-0.58713	0.0443345	-0.287996	-0.543154	0.0863842	-0.0512823	0.90018	0.57693	0	0.802948	0	0.0237993	0.935093	0	0.798032	0.994949	0.651294	-0.0679299	-0.420622	0.132371	0.861678	0	0.274577	0	-0.192505	-0.206479	1	0.811794	0.900024	0.344629	0.222481	-0.778233
K2 Co2 O4	-0.616551	0.987486	-0.00802643	-0.786614	0.718233	0.993063	-0.699085	0.251592	-0.126913	0.50029	0.0171876	-0.293635	-0.679663	-0.421507	0.909542	0.70052	0.427986	0.985771	0.0770268	-0.57058	-0.456839	0.430128	-0.961683	0	0.761019	-0.745224	0.835468	0.852835	-0.539204	-0.175827	0.488186	0.107308	0.610716	0.148816	0.825552	-0.19824	-0.732551	0.309186	-0.21777	0.817574	0.585172	0.515873	-0.499823	-0.946982	0.126994	-0.5868	-0.356952	0.988986	-0.552146
K4 Mo2 O8	0.124874	0.968123	-0.992993	-0.526154	0.0380228	1	-0.816119	0.318382	0.212556	0.921563	0.29975	0	-0.205947	0.638081	0.290831	0.973565	0.86541	0.97464	-0.98159	-0.999816	-0.231852	0.997771	-0.651776	-0.193759	0.712432	0.00576326	0.999997	-0.981859	0.214075	0	0.926132	0	0.981278	0.464531	0.986829	0.0272491	-0.963101	0	-0.384089	0.572149	0.3416	0.102585	-0.732648	0.781509	0.999081	-0.513691	-0.759507	0.999018	0.436682
K2 Co2 O4	0.971818	0.683024	-0.967018	-0.425824	0.0745977	0.930461	-0.726998	0.999996	-0.319618	0.568057	0.90528	0.300032	-0.542935	-0.480581	0.981161	0.674041	-0.0425886	-0.547328	-0.415953	-0.407666	-0.208961	0.717488	-0.0572449	0.51008	0.723806	-0.124063	0.996741	-0.555261	0.383333	0.684139	0	0.158557	0.570263	0.438131	0.790323	0.179909	-0.732791	0.747133	-0.261799	0.557747	-0.233807	0.0122127	-0.394772	0.534898	0.713272	0.452746	-0.571108	1	-0.994513
K6 N2 O6	0.702069	0.843509	-0.614418	0.706601	0.246753	1	-0.781495	0.539335	0.526616	0.68818	0.0227561	-0.207021	-0.00381081	0.423672	0.131507	0.745012	-0.0691727	0.967484	-0.372266	-0.960514	0.364409	0.997791	-0.630445	-0.968727	0.135275	-0.827325	0.872594	-0.572017	-0.785502	0.127478	0.119574	0.281539	-0.823833	0.431725	0.833932	-0.409197	0.374937	0.264489	-0.284587	0.611845	0.174786	-0.901994	-0.51458	0.994326	0.956278	-0.372804	0.117481	0.856286	-0.448482
K1 Tc1 O3	0.999966	0.997577	0.288649	0.504945	0	0.258459	-0.940126	1	-0.845112	0.531527	-0.927219	-0.18163	-0.849447	0.297248	0.968057	0	0	0.653325	0.162295	-0.160509	0.320141	0.585923	0	-0.531591	0.379523	0	0.830208	-0.593439	-0.487171	0.844428	0	0.630975	0	0.652322	0.410086	0.404987	0.851225	0.999977	0	0.481323	0	0	-0.107516	0.145674	0.520133	-0.363454	0.690081	0.121937	-0.986123
K4 Cd4 O6	-0.678838	0.736034	-0.960718	-0.989918	0.571099	0.883079	-0.765571	1	-0.28178	0.670568	0.619633	-0.252076	-0.282465	0.457812	0.576181	0.650415	0.337663	0.915735	-0.830377	-0.807678	-0.235962	-0.631853	-0.90924	-0.507481	0.177352	-0.732145	0.941049	-0.511721	0.520181	0.320289	-0.807493	0.0430435	0.418345	0.141473	0.999364	-0.232554	0.465129	0.24437	-0.307562	0.673396	0.620728	0.902472	-0.697474	0.968796	0.601733	0.443593	-0.281924	0.881369	-0.703154
K6 Ga2 O6	0.55593	1	-0.839883	0.607332	-0.469442	1	-0.802472	0.806726	0.0880069	0.65646	0.42012	-0.430645	-0.999507	-0.211216	0.797512	0.774804	0.793736	0.999443	-0.50122	-0.928642	-0.376972	0.217859	-0.946183	0	0.430729	-0.72367	0.854706	-0.877741	-0.312105	0.721459	0.698561	0.0769698	0.739641	0.169789	-0.0475909	0.0817426	-0.64349	0	-0.0951616	0.974717	0.723426	0.464644	-0.594583	-0.928581	0.104782	-0.872166	-0.391278	1	-0.442383
K4 C1 O4	0.725939	0.922759	-0.830173	0.00931984	0.647285	1	-0.86556	0.853561	-0.33758	0.618439	0.273134	-0.112507	-0.274201	0.432228	0.71627	0.634399	0.00220686	0.5438	-0.389019	-0.887425	-0.416042	0.999999	-0.49311	0.43417	0.174409	-0.735702	0.871878	-0.867227	-0.165929	0.262442	0.194056	0.134716	-0.00171262	0.165555	-0.272271	-0.437574	-0.862364	0.0876208	-0.276826	0.7896	0.223848	0.612112	-0.716304	0.980907	0.739099	0.176195	-0.415484	1	-0.31203
Sr2 Cu4 O6	0.693841	0.715305	0.145674	0.846075	0	0.611687	-0.749428	0.984793	-0.177731	0.571467	-0.802945	-0.430481	0.0289591	0.160021	0.995387	0.337536	0	0.970618	0	0	-0.0835048	0.780922	0	-0.263761	0.872875	-0.0263658	0.625647	-0.550881	0.694071	0.993653	0	0.181247	0	0.363012	-0.276509	0.863585	-0.188454	0.988462	0	0.996617	0	-0.0259175	-0.5258	0.45815	0.245771	0.276894	0.247178	0.235864	0.615521
Sr1 Hf1 O3	0.936926	0.96672	-0.266341	0.806293	0.125631	1	-1	0	0.684346	0.963597	-0.0110077	-0.0526972	-0.0852994	0.654176	0	0.951065	-0.387425	0.977255	-0.821155	-0.999994	-0.112899	0.999946	-0.398032	0.283346	0.518018	0.159547	0.989637	-0.977365	-0.26723	0	0.94982	0.0207718	0.720222	0.577743	0.277001	0.0699583	-0.83958	0	-0.323703	0.728201	-0.420347	-0.780639	-0.779603	-0.466128	0.999947	-0.553604	-0.547456	0.984046	-0.606255
Sr1 O1	0.918729	0.954525	-0.95869	0.906718	0.624094	0.999329	-0.736229	0.408792	0.725976	0.673362	-0.239309	-0.00791933	-0.593473	-0.334134	0.484106	1	-0.826094	0.716164	-0.38654	-0.999998	-0.0316376	1	-0.632189	0.0363534	0.479724	-0.41443	0.860689	0.263211	0	0.427075	0.964509	0.026571	0.470602	0.527594	0.173222	-0.557949	-0.945497	0.0263122	-0.50477	0.809562	0.958221	0.156981	-0.661119	-0.945028	0.883997	-0.703978	-0.101858	1	0.471118
Sr1 Hg1 O2	0.956868	0.971775	-0.655887	0.273727	-0.857386	1	-0.716909	0.254595	0.252407	0.635978	-0.470886	-0.125886	-0.102774	-0.381452	0.352136	0.682839	-0.743274	-0.636738	0.914209	-0.666945	-0.817314	0.637243	0.180074	0.660817	0.314724	-0.416092	0.876967	-0.792675	-0.136326	0	0.618257	0.0180338	0.925371	0.408577	-0.15851	0.331628	-0.242411	0.293801	-0.145846	0.390054	0.489968	-0.961738	-0.621724	1	0.327857	0.195303	-0.752003	0.973818	0.585321
Sr2 Hf2 O6	-0.00479891	0.813805	0.636498	-0.097504	-0.206422	1	-0.899641	0	0.584444	0.979743	0	-0.169057	-0.0677112	0.696466	0	1	0.678545	0.975623	-0.889763	-0.999673	-0.135625	0.98818	-0.71588	-0.450764	0.295564	0.626989	0.999996	-0.687796	-0.382332	0	0.915809	0	0.907189	0.463952	0.449187	0.118546	-0.560259	0	-0.400691	0.71933	0.271866	0.918499	-0.72664	-0.0377179	0.999732	-0.649396	-0.271494	0.999721	0.329828
Sr4 Hf2 O8	0.997164	0.988084	-0.37425	0.280903	-0.90351	1	-0.976675	0	0.653807	1	0	-0.0349319	-0.0615344	0.75948	0	1	-0.0330045	0.936236	-0.748478	-1	-0.137449	0.972845	-0.402234	-0.809038	0.577048	0.0214246	1	-0.342861	-0.346435	0	0.58805	0.0640038	-0.605843	0.65533	0.289866	0.186478	0.188399	0	-0.315638	0.787501	0.654895	0.75401	-0.797295	0.632807	0.999969	-0.233382	-0.181977	0.99784	-0.151706
Sr2 Se2 O6	-0.257269	0.955326	-0.928715	0.856474	0.659547	1	-1	0.295502	0.615095	0.95489	-0.179494	0.0655873	-0.0014472	0.682057	0.0442012	1	0.940096	-0.189467	-0.998229	-1	-0.24847	0.998675	0.130896	-0.407243	0.361502	-0.362425	1	-0.972053	0.527378	0	-0.0329718	0	-0.991883	0.788727	-0.198264	-0.0510949	-0.47723	0	-0.547617	0.811384	0.669839	-0.79062	-0.787475	0.828075	0.999999	-0.693386	-0.675336	0.999975	-0.470139
Sr1 Tl1 O3	-0.513041	0.995306	0.337116	-0.831353	0.352306	1	-0.725974	0.999963	-0.515962	0.454948	-0.833784	-0.407563	0.216771	-0.715623	0.999989	0.716461	-0.0230916	0.650188	0	-0.374983	-0.908653	0.577061	-0.831567	-0.043622	0.819919	0	1	0.460152	-0.92201	0.927551	0	0.167113	-0.196937	0.530145	0.245952	-0.643265	-0.417472	0.811801	-0.0462055	1	0.988663	0.119319	-0.23481	-0.591068	1	-0.467686	0.158471	0.863321	-0.982685
Sr1 Al1 O3	0.831506	0.81869	-0.780143	0.94041	-0.042696	0.794756	-0.736969	0.778636	0.72414	0.635892	0.404646	0	-0.166797	0.445552	0.324307	0.75704	0.698679	0.744869	0.139919	-0.477641	0.416514	0.87164	-0.741076	0.80341	0.334099	-0.488133	0.912895	-0.453141	-0.798279	0.63895	-0.366794	0.846926	0.83599	0.418752	0.823925	-0.421583	0.32296	0.696207	-0.380876	0.566464	0.316304	0.79036	-0.444192	0.87184	0.44298	-0.583285	0.884299	0.91195	-0.401744
Sr1 Tc1 O3	0.960236	0.419679	0.110078	0.17499	0	0.292647	-0.923881	1	-0.597499	0.625034	-0.998295	-0.375649	0.444831	-0.394517	0.999046	0	0	0.824255	0.331738	-0.156298	-0.421084	0.653179	0	0.599574	0.68521	0	0.881065	-0.793059	-0.737677	0.998981	0	0.748683	0	0.529554	0.28277	0.48354	0.505404	0.999927	0	0.74574	0	0	-0.216698	0.465304	0.326685	-0.690878	0.68993	0.289288	-0.864842
Sr2 Mo2 O8	0.929239	0.936821	0.539399	0.975077	-0.242017	1	-0.99761	0	0.734853	1	-0.26696	0	-0.321024	-0.816869	0	0.981416	0.374786	0.82207	0.621949	-1	-0.198867	0.999641	-0.125956	0.380331	-0.281328	0.476506	1	-0.865462	-0.149164	0	0.993958	-0.125155	0.951625	0.830359	-0.519031	0	-0.439029	0	-0.718319	0.883227	0.621413	0.598047	-0.800827	-0.700018	0.857585	-0.946146	-0.548223	0.999994	0.603113
Sr2 Ru2 O6	0.834181	0.983661	0	0.778835	0	0.366028	-0.531742	1	0.788272	0.541344	-0.915319	-0.219729	-0.810666	-0.840794	0.808331	0	0	0.547855	0.719619	-0.24095	-0.288508	0.733917	0	0.925107	0.942313	0	0.720343	-0.391774	-0.960152	0.999998	0	0.959586	0	0.591875	0.439706	0.127662	0.98303	0.853216	0	0.511513	0	0	-0.0559272	0.0140158	0.602034	-0.890955	0.44986	0.0641368	-0.542649
Sr1 Co1 O3	0.689642	0.871271	0.156395	-0.118986	0	0.465261	-0.654631	-0.0246744	-0.628838	0.266322	-0.218208	0.28941	-0.836111	0.204247	0.72293	0.107286	0	-0.213064	0.207351	-0.205081	0.0968841	-0.334771	0	0.325119	0.473031	0	0.361956	-0.446996	0.215498	0.368164	0	0.926862	0	0.670534	0.309736	0.409144	0.394734	0.960768	0	0.297109	0	-0.0248954	-0.253255	0.314489	0.249376	0.297014	0.780995	0.0317976	-0.889935
Sr4 Mn4 O10	0.999668	0.794691	0.241717	0.85883	0	0.641802	-0.849081	1	-0.351982	0.262645	-0.849008	-0.374438	-0.231871	-0.229994	0.641514	0.398695	-0.205201	0.749757	0.110198	-0.16501	-0.725927	0.694875	-0.456987	0.453107	0.511934	-0.0564655	0.884317	-0.757686	-0.79289	0.673534	0.112167	0.348223	-0.219604	0.448879	-0.678978	0.318823	-0.196949	0.848894	-0.0364739	0.178583	0.00961755	0.0461289	-0.314826	0.483577	0.57561	-0.413148	0.171517	0.971236	-0.787091
Sr2 Cu4 O6	0.483194	-0.430952	0.0301163	-0.0270107	0	0.264842	0.206071	0.950999	-0.47527	-0.396672	-0.541573	0.0177326	-0.937601	-0.238666	0.75064	0	0	-0.0566032	0.0938247	-0.0461203	-0.0971563	0.310741	0	0.442636	-0.752705	0	0.00332438	-0.203474	0.008813	-0.25844	0	-0.760054	0	0.573187	-0.288871	0.439419	0.747134	0.509186	-0.0173552	0.336849	0	0	-0.291779	0	0.21223	0.141019	0.452329	-0.0472991	0.877448
Sr2 Hf2 O6	0.628056	0.943225	-0.975446	0.943539	0.518556	1	-0.998298	0.141187	0.881019	0.953567	-0.121056	-0.0962685	-0.854558	0.696522	0.0709326	1	0.464246	0.81147	-0.830254	-1	-0.213196	0.999645	-0.923379	0.129053	0.804314	0.649025	0.999744	-0.945285	-0.0010065	0.301925	0.999804	0.0438441	0.952933	0.290125	0.874781	-0.0755856	-0.924257	0	-0.340145	1	0.740598	0.317719	-0.746592	0.924982	1	-0.80044	-0.330876	0.999999	0.849831
Sr1 As2 O6	0.981192	0.725275	-0.834101	0.740059	0.248702	1	-0.963314	0.109903	0.752863	0.814821	-0.202862	-0.0321407	-0.169669	-0.639501	0	0.796155	-0.842817	0.62776	0.0407527	-0.979906	-0.282377	0.732095	-0.521774	-0.127108	0.539337	0.665592	1	-0.82455	-0.415923	-0.0872885	0.993304	0.207205	0.973257	0.673463	0.420507	0.00953541	-0.647784	0.0200469	-0.429094	0.596374	0.752914	0.185957	-0.643784	-0.714951	0.513573	-0.39167	-0.759525	0.998545	0.577223
Sr1 As1 O3	0.881779	0.996286	0.449797	-0.596252	0.00035372	0.851512	-0.834332	1	0.386158	0.756856	-0.975129	-0.278583	-0.480589	0.54959	0.998129	0.444467	-0.523232	-0.351132	-0.363488	-0.222263	0.327709	0.983801	-0.0447359	-0.647874	0.816992	-0.238121	0.998649	-0.906537	-0.797036	0.99518	0.0474141	0.519496	0	0.474466	0.697483	-0.364219	0.617106	0.872647	0	0.807586	0	0.602741	-0.465063	0.930461	0	-0.186654	0.626293	0.867898	-0.757705
Sr3 V2 O8	-0.871133	0.96539	-0.913042	0.992028	0.737429	1	-0.869497	0.535321	0.399032	0.900425	-0.373573	-0.0220641	-0.693898	-0.0123458	0.723132	1	0.832203	0.364721	-0.890676	-0.989227	-0.286252	0.999656	-0.733154	0	0.859567	-0.580695	0.999385	0.857764	-0.340534	0.497636	0.704715	0.0223569	0.677578	0.409535	0.858968	-0.137143	-0.785883	0	-0.361084	1	0.746767	0.236173	-0.687587	-0.618082	0.719345	-0.561726	-0.507425	0.999925	0.537878
Sr2 Lu4 O8	-0.243824	0.746902	-0.49023	-0.158544	-0.339739	0.948945	-0.792708	-0.500302	0.393376	0.769993	0.228424	-0.209533	0.15956	0.648298	0	0.958613	0.737321	0.985881	-0.352057	-0.996798	-0.413619	-0.0191345	-0.999552	-0.421591	0.284509	-0.494745	0.84892	-0.281617	0.325338	-0.0691038	0.751205	-0.0408413	0.966307	0.644401	0.736542	0.01399	-0.521887	0.247694	-0.585703	0.465355	0.501839	0.48976	-0.679003	0.663918	0.881639	0.0713066	0.0658834	0.922037	0.192533
Sr2 W2 O8	-0.29841	0.887171	-0.990569	0.825958	0.863995	1	-1	0.0809233	0.346498	1	-0.208196	0	-0.546562	0.728269	0	1	0.955119	0.926991	-0.999071	-0.999996	0.0538079	0.999999	-0.591209	-0.226135	0.836517	0.00235557	0.999998	0.900817	-0.0379999	0	0.975917	0.0246182	0.336485	0.737504	0.876048	0	-0.841345	0	-0.741477	1	0.796122	0.44517	-0.834641	-0.76752	1	-0.450704	-0.604637	0.999957	0.47065
Cs4 Sr4 O6	0.855539	0.872	-0.854718	0.95188	0.636613	0.945867	-0.854217	0.785009	0.27012	0.754598	0.101267	-0.0989246	0.209812	0.725718	0.340832	0.617616	0.665383	0.977994	-0.713957	-0.934943	-0.771445	0.976539	-0.862337	-0.562805	0.252885	-0.744312	0.877761	-0.656957	-0.457538	0.400283	-0.048099	0.302732	-0.985897	0.429182	-0.499906	-0.226964	-0.632234	0.177086	-0.310465	0.85755	0.791229	0.0429021	-0.504294	0.911265	0.88631	-0.834184	-0.380589	0.911106	-0.603296
Sr3 Cr2 O8	-0.662146	0.551305	0.0679343	-0.861192	0.409436	0.945314	-0.699884	0.650926	-0.299671	0.835926	-0.690153	-0.245331	-0.790678	-0.587308	0.495978	0.559949	-0.247877	-0.287124	0.659884	-0.584917	0	0.816608	-0.20923	0.387169	0.851692	-0.0927358	0.975738	-0.0756665	-0.685929	-0.850354	0.00738799	0.335528	0.243699	0.543595	0.590064	-0.0147491	-0.000365838	0.951668	-0.11173	0.661344	0	-0.0321037	-0.458738	0.112102	0.574615	0.892869	0.52871	-0.543629	-0.23277
Sr3 Cd1 O4	0.476506	0.155396	-0.621511	-0.317136	-0.32683	0.908371	-0.646729	0.684542	0.0384193	0.927915	-0.367538	-0.57232	-0.541078	-0.298175	0.363216	0.636826	-0.992167	-0.860436	0.393538	-0.774757	-0.343635	0.676367	-0.584789	0.355963	-0.22118	-0.858806	0.300695	-0.541453	-0.192295	-0.904677	0.581447	0.417346	0.760935	-0.181007	-0.627124	0.109941	-0.172998	0.385321	-0.138046	0.999971	0.817941	-0.211625	-0.661442	1	0.513619	0.893418	0.488182	0.629346	-0.548481
Sr2 Sc4 O8	0.442063	0.962881	-0.817328	-0.658273	0.401579	1	-0.871977	0.616567	0.732361	0.754092	-0.254058	-0.287535	-0.652514	0.475646	0.373301	0.986296	0.263415	-0.981809	0.452285	-1	-0.398019	0.646683	-0.780591	0.0523621	0.584489	0.564869	0.999974	0.700305	0.114008	-0.199482	0.886997	0.113016	0.98555	0.336971	0.961109	-0.259178	-0.651642	0.0291837	-0.24409	1	0.347518	-0.725093	-0.795869	-0.902525	0.999816	0.70211	-0.419213	0.999942	-0.663804
Sr1 Zr1 O3	0.216752	-0.548414	0.0104713	-0.350793	0	0.518888	-0.713391	0.787264	0.703457	0.334715	-0.105564	0	0.750802	-0.339165	0.319167	0.52876	0	-0.415469	-0.36819	-0.4525	-0.0934619	0.0998031	-0.055417	0.879367	0.737784	-0.105621	0.728142	-0.0308279	0.309353	0.613611	0	-0.710169	0.710057	0.672676	0.116466	-0.861176	-0.615863	0.807727	0	0.65383	0	-0.0675609	-0.153866	0.487216	0.999998	0.754953	0.34661	0.175498	-0.996959
K4 Sr4 O6	0.923346	-0.255306	-0.73771	-0.632755	-0.225283	1	-0.698241	0.280822	0.829977	0.672104	-0.0880163	-0.196646	-0.159845	0.108801	0.09653	0.799157	-0.317758	0.241794	-0.46715	-0.952022	-0.656318	0.633136	0.0327762	0.0168909	0.212941	-0.424128	0.935014	-0.517152	0.384111	0.115997	0.635617	-0.118316	0.995048	0.586529	0.939412	-0.204442	-0.210816	0.26413	-0.487183	0.511657	0.612082	-0.771222	-0.626005	0.99405	0.602336	0.89051	-0.38285	0.857641	0.112142
Sr2 La4 O8	0.964432	0.607171	0.672955	0.994373	-0.533292	1	-0.84565	0	0.705867	0.830776	0	-0.190765	-0.101052	0.0394615	0	1	-0.857736	0.9883	0.81125	-0.999999	-0.114051	0.999835	-0.664382	-0.538311	0.467929	0.0999098	0.9598	-0.648448	-0.526046	0	0.988879	-0.013495	0.998546	0.675149	-0.241175	0.0456208	-0.109403	0.00179949	-0.444841	0.364831	0.353557	0.820626	-0.709616	0.0468866	0.905294	-0.957394	-0.350888	1	0.251539
Sr4 Sb2 O1	0.962978	0.9836	-0.19177	0.128485	0.303344	0.812888	-0.908718	-0.76981	-0.398713	0.456947	0.247732	-0.34181	0	0.00869393	0.703014	0.523379	0.990254	0.9998	-0.540752	-0.451258	-0.255006	-0.84224	-0.840891	0.185488	0	-0.570415	0.846087	-0.61841	0.206363	0.644548	-0.103267	0.0227734	-0.202392	0.180759	0.206895	0.438477	-0.247151	0.376082	0.0829515	1	0.669328	-0.213715	-0.51013	-0.181318	0.205187	-0.535194	0.192309	0.777007	-0.585295
Sr2 C2 O6	0.997641	0.752057	-0.878391	-0.00405756	-0.787866	1	-0.923717	0.246093	0.637181	0.84035	-0.0591488	0	-0.999182	0.716132	0.29975	1	-0.347996	0.224055	-0.758803	-1	0.0238745	0.999831	-0.232601	0.321692	0.953183	0.515564	1	-0.929809	-0.00627432	0.453357	0.991168	0.418214	-0.120531	0.922558	0.654567	-0.0108722	-0.712238	0	-0.516225	1	0.382081	-0.551861	-0.834713	-0.761435	1	-0.155512	-0.454468	0.999991	-0.385851
Sr1 Nb1 O3	0.426566	-0.795408	0.145089	0.904962	0.142624	0.738299	-0.692979	1	-0.188828	0.6215	-0.913456	0.174994	-0.415338	-0.606854	0.982531	0.449793	-0.613423	0.954795	-0.110757	-0.405988	-0.716085	0.662223	-0.108353	0.979706	0.0336311	-0.0949527	0.949679	-0.713849	-0.266846	0.999396	0.0365511	0.177781	0.115455	0.144881	0.238508	0.731789	0.0234837	0.799301	0	1	0.18017	0.379343	-0.304437	0.995336	0.799592	0.0154657	0.63054	0.999818	0.951548
Na1 Sr1 O3	-0.120817	0.768502	-0.301847	-0.911079	-0.0447931	0.879459	-0.661832	1	0.201388	0.999999	0.89121	-0.326609	0.413141	0.4022	0.688476	0.954901	-0.659775	-0.510157	-0.975933	-0.467918	-0.348792	0.915071	-0.652528	0.820865	0	-0.180198	0.934273	-0.724478	-0.568611	0.999993	0.103038	0.0564957	0.42073	0.307045	0.413052	-0.795673	0.882552	0.776846	-0.000671481	1	0.371523	0.986569	-0.569479	0.949251	0.756138	0.580273	0.060546	-0.403609	-0.71326
Sr2 Sn2 O6	-0.624751	0.999999	0.695035	0.836041	-0.0637259	0.999998	-0.664456	-0.969123	0	0.575458	0.388499	-0.28969	-0.610198	-0.506046	0.969274	0.763646	0.573332	0.38537	-0.349014	-0.712897	-0.676329	-0.63758	-0.998543	0	0.524899	-0.760665	0.994883	0.827084	-0.862604	-0.141349	-0.289533	0.0897119	0.711367	0.0587319	0.376252	-0.314129	-0.493119	0.0940249	0.0130201	0.869627	0.52449	0.418929	-0.490559	-0.985265	0.764005	-0.638438	-0.212857	0.993988	-0.861684
Sr1 Os1 O3	0.835484	-0.479106	0	-0.100229	0	0.114625	-0.85153	0.999999	-0.280107	-0.843655	-0.114285	-0.219637	-0.833027	0.0945069	0.999863	0.00158504	0	0.746769	0.322477	0	-0.217502	0.993144	0	0.508932	0.984777	0	0.685861	-0.658454	-0.877384	0.428472	0	0.944331	0	0.423781	0	0	0.910894	0.999384	0	1	0	0	-0.136225	0.00485124	0.410068	0.459263	0.135854	0.0201595	0.0328059
Sr5 Au2 O8	0.940141	0.998169	-0.120299	-0.870313	0.266532	1	-0.81176	1	-0.00229428	0.540622	0.0981739	-0.179798	-0.973803	-0.289769	0.9984	0.917062	0.434094	0.612384	-0.214252	-0.543136	-0.416967	0.931704	-0.673513	0	0.898117	-0.718325	1	-0.848457	-0.809996	0.949437	0.0667258	0.169967	-0.10175	0.522801	0.71363	-0.318379	-0.9212	0.544389	-0.374965	0.883444	0.930206	0.32846	-0.404886	-0.876342	0.758459	-0.400653	-0.391556	1	-0.973602
Sr1 Zr1 O3	0.817895	0.970219	-0.949902	-0.928358	0.695406	1	-0.909229	0.215271	-0.943354	0.872621	0.0791423	0	-0.507332	0.516523	0.339306	0.888593	0.552234	0.977067	-0.456933	-1	-0.326091	0.945371	-0.563021	0.474418	0.635705	-0.662983	0.966338	-0.136881	0.141373	0.0209739	0.911964	0.0365344	0.655029	0.663631	0.576266	0.54755	-0.881838	0	-0.380453	1	0.742605	-0.877312	-0.74509	-0.970089	0.995184	-0.657572	-0.233789	0.999982	0.222772
Sr2 Lu4 O8	0.890317	0.997847	-0.293131	0.828005	0.510299	1	-0.971098	0.150479	-0.141529	0.804129	0.11415	-0.076331	-0.132796	0.655434	0	0.870982	-0.610006	0.98278	-0.542465	-0.999999	-0.19855	0.98722	-0.510492	-0.5224	0.387152	-0.407479	0.920958	-0.899278	-0.574064	0	0.880546	0.0612443	0.988008	0.422647	0.787476	0.449938	-0.588092	0	-0.030822	0.69052	0.251346	-0.72057	-0.599752	-0.0843961	1	-0.956836	-0.326666	0.999983	-0.706017
Sr1 Ru2 O6	0.953701	0.553534	0.107994	-0.233973	0	0.241786	-0.985828	0.999926	0.56689	0.450217	0.0451346	-0.0153923	-0.497685	-0.0126388	0.999913	0	0	-0.61792	0	-0.197805	-0.249159	0.810476	0	0.567341	0.989634	0	0.899281	-0.785167	-0.677135	0.997198	0	0.950522	0	0.894454	-0.276101	0.517396	0.803975	0.998689	0	1	0	0	-0.130726	0.352497	0.688105	0.442286	0.485899	0.0861686	-0.453135
Sr1 Sn1 O3	0.874376	1	-0.767363	0.428477	0.68681	0.955691	-0.718304	0.999999	-0.335748	0.748381	0.486156	-0.303596	-0.581172	-0.446705	0.999998	0.538312	-0.587769	0.961496	-0.484921	-0.686615	-0.507001	-0.773727	-0.489735	0.320283	0.476553	-0.487474	0.876163	-0.950433	0.717877	0.476477	0.150259	0.175667	-0.441438	0.277621	0.464346	0.582212	-0.736325	0.387295	-0.219042	0.97851	0.943766	-0.246274	-0.528724	0.931099	0.624678	0.34541	0.637934	0.997717	-0.972565
Sr4 Cu4 O6	0.588961	0.45533	0.0341594	-0.840623	0	0.15889	-0.84601	1	-0.777592	0.323758	-0.731944	-0.032747	-0.867774	-0.507114	0.724451	0.0378634	0	-0.130155	0.17128	-0.00842789	-0.0307891	-0.148362	0	-0.752881	0.173658	0	0.468617	-0.436341	-0.0741917	0.767164	0	0.937843	0	0.770312	0.442214	0.622788	0.668689	0.999924	0	0.573704	0	-0.0175906	-0.125291	0	0.983576	0.122008	0.364189	0	-0.248137
Sr4 I4 O2	0.708711	0.943394	-0.834075	0.967663	0.352304	1	-0.845262	0.40198	0.603649	0.796596	-0.0380682	-0.154662	0	0.614845	0.0374626	0.903695	0.836762	0.997933	-0.991881	-1	-0.717187	0.999998	-0.525346	0.507372	0.165473	-0.327509	0.999999	-0.672705	0.30157	0	-0.850269	0.000410493	-0.7199	0.593403	0.643561	0.0836748	-0.9611	0.245852	-0.454456	0.565383	0.657836	-0.816488	-0.63001	0.991625	0.959137	-0.819637	-0.47398	0.999997	0.304933
Sr1 Sb2 O6	-0.638	0.96493	-0.927388	-0.820845	0.848136	0.999063	-0.64863	0.277167	-0.231671	0.698419	0.364612	0.121429	-0.736004	0.579347	0.659749	0.897825	0.22802	-0.603856	-0.777429	-0.84076	-0.401703	-0.866272	-0.865127	-0.00892958	0.739115	-0.0548802	0.88191	-0.456251	-0.0706452	0.182143	-0.340693	0.173987	0.0794712	0.403239	0.824212	-0.0846078	-0.866365	0.181228	-0.280513	0.986778	0.867613	-0.553599	-0.609211	0.154299	0.80613	0.181073	-0.573585	0.982608	-0.764529
Sr1 Ca1 O3	0.370853	0.742707	-0.262893	-0.344923	-0.396555	1	-0.711684	0.384863	-0.704127	0.683697	0.0379757	-0.141262	0.611338	0.0815051	0	0.999998	-0.711923	0.347518	0.141577	-0.689698	0.204571	0.339087	-0.466697	0.806162	0.565057	-0.0529973	0.930723	0	0.0850346	0.999914	0	0.225192	0.993474	0.86422	0.722358	0.859599	-0.01812	0.999447	0	0.799776	0	0.70233	-0.356749	0.108722	0.986149	-0.756607	0.0958498	0.33724	-0.336527
Sr1 O1	0.302892	0.927558	-0.981294	0.391644	0.391508	1	-0.897033	0	-0.738157	0.974904	0	0	-0.0703443	0.758985	0	1	0.864003	0.514085	-0.999964	-1	-0.0383463	0.999959	-0.08704	-0.991298	0.410706	-0.849043	0.959829	-0.999993	0	0.0479778	-0.613916	0	0.230943	0.664401	0.122541	0.566193	-0.981579	0	-0.316952	1	0.985064	-0.293109	-0.634722	0.895519	0.999998	0.234651	-0.0346778	1	-0.0980802
Sr3 Ge3 O9	0.999964	0.984189	-0.410899	0.81297	0.830768	1	-1	0	0.736297	0.896751	-0.360545	0	-0.0202142	0.454843	0	0.638303	-0.993324	0.918406	-0.422192	-1	0.0989185	1	-0.417345	0.356488	0.606723	0.268021	0.971136	-0.987149	-0.106745	0	0.994851	0.423571	0.690218	0.721202	-0.611143	0	-0.546922	0	-0.603195	0.736761	0.629707	-0.099721	-0.676799	-0.281848	0.85587	-0.719466	-0.557234	1	-0.350224
Rb1 Sr1 O3	0.103366	-0.198776	-0.305096	-0.885137	-0.0262788	1	-0.69124	0.872483	-0.124434	0.658943	0.236841	-0.634482	0.411547	0.105857	0.142743	1	-0.885189	-0.802533	0	-0.492418	0	0.0376625	-0.367679	0	0.614358	-0.136431	0.999689	0	0.651219	0.942227	0	-0.470725	0.0772774	0.898649	0.184568	-0.199323	-0.0221125	0.944004	0	1	0.956867	0.654724	-0.264224	0.717222	0.755468	0.90658	0.241623	0.367295	0.699104
Sr2 Sc4 O8	0.837149	0.31123	-0.537561	0.55301	-0.22581	1	-0.895225	0.35015	0.78758	0.754492	-0.244103	-0.26906	-0.241425	0.650985	0	1	0.744482	0.918386	-0.647666	-0.999663	-0.439745	0.975428	-0.730083	-0.441484	0.390296	0.243659	1	-0.495451	-0.707251	0	0.982818	0.00245727	0.991033	0.512753	0.662493	-0.360728	-0.852847	0.100639	-0.438784	0.487245	0.54147	0.406626	-0.710846	0.844632	0.999982	-0.702842	-0.34899	0.999998	-0.304094
Sr2 Sn2 O6	0.966059	0.999651	0.56509	0.991957	0.203043	1	-0.742902	0.489466	-0.431559	0.674853	0.178386	-0.164485	0	-0.258092	0.503541	0.554551	-0.603156	0.897421	0.753379	-0.798075	-0.0514553	0.95066	-0.555656	0.478648	0.377553	-0.593149	0.878761	-0.998968	-0.16889	0.238635	0.646192	0.254597	-0.856579	0.311987	-0.0651023	0.261297	-0.312249	0.169043	-0.0888371	0.30783	0.510168	-0.838378	-0.562869	0.153785	0.653363	-0.93238	-0.514819	0.882364	-0.801435
Sr1 Hf1 O3	0.603662	0.96452	-0.906422	0.845426	-0.379154	1	-1	0.124269	0.761001	0.755178	0.0189291	-0.0145398	-0.711681	0.746278	0.157881	1	0.829776	0.984488	-0.985503	-1	0	0.999851	-0.903607	0.15192	0.614733	-0.649768	1	-0.995647	0	0.187988	0.992021	0.0306192	0.999268	0.56373	0.70129	0.302223	-0.661602	0	-0.379598	1	0.651517	0.680773	-0.68953	-0.908253	1	-0.9364	0	1	-0.440265
Sr2 C2 O6	0.956203	0.999101	-0.624262	0.417879	-0.964055	1	-0.902752	0	0.754688	0.973485	0	0	-0.436379	0.830945	0	1	-0.392743	0.983596	-0.551344	-1	0.176129	0.995733	-0.353572	-0.0255383	0.974263	0.643388	1	0.45309	-0.587361	0	0.920541	0.570745	0.816693	1	-0.1431	0	0.14651	0	-0.173579	1	0.512594	0.106284	-0.843449	-0.69332	0.995337	-0.403391	-0.496074	0.999815	-0.223634
Sr3 As2 O8	0.472655	0.95013	-0.96733	-0.673226	0.87841	1	-0.942132	0.278219	-0.117449	0.882501	-0.341861	0	-0.997085	0.683284	0.459958	0.971513	0.377591	0.950509	-0.956243	-1	-0.255684	0.999779	-0.86274	0	0.900844	0.280549	1	-0.972509	-0.124524	0.54937	0.866366	0.0491846	0.784313	0.433266	0.684677	0.271734	-0.825499	0	-0.292531	1	0.812703	-0.125803	-0.710107	-0.166382	0.557571	-0.519481	-0.396581	0.999998	-0.435179
Li1 Y1 O3	0.278655	0.858836	0.413913	0.988781	-0.0316353	0.632451	-0.589533	0.950127	0.587567	0.640586	-0.67732	-0.28702	-0.58789	0.905864	0.836865	0.696391	0.517704	-0.0465729	-0.269487	-0.441564	-0.372724	0.885819	-0.514661	0.696086	0.222431	-0.363181	0.778328	0.0512267	-0.894582	0.996967	0.0320165	0.379356	0.293175	0.235136	0.527341	-0.862827	-0.75384	0.991065	0.136094	0.905855	0	0.832299	-0.378991	0.189559	0.410923	-0.573294	0.0204528	1	0.454597
Li1 Mn4 O8	0.883613	0.986538	0.780969	0.999789	-0.111416	0.73202	-0.894555	1	-0.244315	0.294027	-0.939123	-0.474066	0.286551	0.282198	1	0.674927	-0.0287033	0.855638	0	-0.290441	-0.0245716	0.999994	-0.326648	0	0.628445	-0.422666	0.999006	-0.554825	-0.826779	-0.88953	0	0.219155	0.149721	0.410665	0.113606	-0.192081	-0.723597	0.752342	0.180323	0.562905	0.194361	-0.292063	-0.412981	-0.532892	0.505503	-0.276709	0.612722	0.999993	-0.967332
Li4 Ti8 O16	-0.311719	0.049772	-0.433658	0.232385	0	0.729229	-0.469563	0.290483	0.0633557	-0.00527249	0.133	0.268983	0.4625	0.599608	0.93803	0.327875	-0.289685	-0.856427	0	-0.121742	-0.449893	0.253793	-0.107923	0	0.892299	0	0.610309	-0.091896	0.395379	0.961602	0	-0.765477	0.0336194	0.306446	0	0.787491	0.299507	0.730009	0	0.666908	0.626773	0.61161	-0.473698	0.351906	0.745967	0.604113	0.277982	-0.0180639	0.469365
Li1 Cr1 O2	0.999633	0.999029	-0.814948	-0.458212	0.139071	0.961568	-0.793429	0.727257	-0.39345	0.844339	0.51672	-0.0387843	-0.565133	0.0370984	0.89454	0.733206	-0.293374	0.412438	-0.948771	-0.784032	-0.0870305	0.8552	-0.39708	0.434577	0.853876	-0.493669	1	-0.890386	0.681796	0.112933	0.305185	0.113107	0.176694	0.51306	0.511882	0.425282	-0.84245	0.286282	-0.354317	0.822416	0.770731	-0.109195	-0.517801	0.809132	0.937189	0.545236	-0.643326	0.999969	-0.143439
Li2 Ag2 O4	0.771181	0.407221	-0.369614	0.363121	0.0854025	0.942232	-0.635577	0.552921	0.184666	0.477661	-0.587686	-0.665738	-0.089043	-0.79385	0.629911	0.496029	-0.462082	0.443796	0.611679	-0.564847	-0.740196	0.436704	-0.304062	0.632141	0.310369	-0.28583	0.988744	-0.216605	-0.500642	0.853796	0.125194	-0.194754	0.966693	0.53583	0.653852	0.677046	0.341678	0.778451	-0.0310423	0.507554	-0.0706224	-0.232878	-0.503925	0.760419	0.726264	-0.678844	0.453001	0.89094	0.726743
Li4 Ti4 O8	0.358919	0.0557856	-0.0905416	0.161956	0	0.451005	-0.567738	1	-0.0821075	0	-0.525231	0	0.124932	-0.414251	0.563361	0.112417	0	-0.87716	0.462365	-0.886087	-0.995893	0	-0.245484	0.922742	0.332965	-0.0265286	0.814849	-0.44299	-0.325274	0.621005	0	-0.289981	0.962298	0.573328	0.0577778	0.96495	0.111984	0.818957	0	0.431468	0.142431	0.50336	-0.134665	1	0.999997	0.523192	0.496753	0.595796	0.885916
Li8 Ti8 O20	0.136395	0.237704	-0.769155	0.645714	0.735487	1	-0.973995	0.216349	0.703854	0.999987	-0.382957	0	-0.476771	0.19458	-0.00985443	0.97149	-0.0537535	0.688149	-0.958936	-1	-0.225632	1	0.532348	0.180108	0.594301	0.00700146	0.998973	-0.825101	0.0950441	0	0.997767	0.0550017	0.925243	0.599231	0.0917181	0	-0.523495	0	-0.620144	1	0.707371	-0.518804	-0.841622	0.999999	0.999999	0.312487	-0.607747	0.999526	0.601205
Li2 I2 O6	0.0528069	0.217348	0.688354	-0.0592325	-0.14214	0.947242	-0.712512	0.558499	0.501855	0.604466	-0.513643	-0.286741	0.189304	0.494461	0.0593784	0.838904	0.908814	0.597256	-0.994513	-0.906052	-0.748446	0.998163	-0.987137	-0.6535	0.0355135	-0.150992	0.999914	-0.490457	-0.63828	0.130662	0.181423	0	0.329687	0.3989	-0.0225314	-0.302907	0.635661	0.469758	-0.380729	0.637846	-0.309929	0.228084	-0.479606	0.848854	0.95732	-0.81179	0.662149	0.999888	-0.263806
Li4 Al4 O8	-0.915998	0.997821	-0.775957	-0.00259679	-0.45924	1	-1	0.30541	0.294409	1	0.244529	-0.0291814	-0.979515	0.694272	0.0896301	1	0.9463	0.98109	-0.997504	-1	-0.230474	0.114552	-0.944541	-0.0484907	0.839311	0.204007	1	0.0624941	-0.280977	0.180019	0.992128	0.0498168	0.783791	0.557473	0.995124	0.0386207	-0.499843	0	-0.37339	1	0.641103	-0.13766	-0.718002	-0.436583	0.999818	-0.737934	-0.599724	0.999261	-0.635947
Li6 Fe1 O6	0.555908	0.689378	-0.0146305	-0.658218	-0.0281697	0.623793	-0.82391	0.670379	-0.133934	0.714024	-0.388893	-0.146203	0.15177	0.434792	0.563134	0.483557	-0.0866843	0.573444	-0.753732	-0.721674	0.0595113	0.579673	-0.224121	-0.774315	0.703354	-0.268983	0.957326	-0.793115	-0.355734	0.488808	0.175216	0.32031	0.556106	0.73935	0.939751	0.317403	-0.256361	0.902463	-0.0438835	0.693226	-0.105911	-0.790302	-0.245205	0.537837	0.999928	0.47931	0.784827	0.979636	-0.815294
Li4 Ti8 O16	0.769004	0.844151	-0.634124	0.987587	0.00738449	0.870055	-0.745037	1	-0.0390785	0.0607444	0.0137846	-0.466551	0.738647	-0.0862918	0.998294	0.401467	0.256052	-0.0723878	0	-0.626707	-0.990361	0.608633	-0.146757	0	0.956257	0	0.999999	-0.504678	-0.274647	1	0	-0.434591	0.143386	0.199485	0	0.554174	-0.359866	0.726676	0	1	-0.00239115	0.707862	-0.430521	0.999996	1	0.0492493	0.178697	0.999954	0.982901
Li1 Ca1 O3	0.605456	0.481328	-0.756726	0.97771	0.236028	0.723812	-0.727973	0.658625	0.737053	0.540417	-0.425008	-0.163114	0.254115	-0.272557	0.189659	0.638016	-0.520634	0.88366	-0.822051	-0.664919	-0.836569	0.905676	-0.867285	-0.353653	0.192544	-0.483045	0.836822	-0.745041	-0.95783	0.535739	0.252477	0.675886	-0.85231	0.507121	0.79909	-0.393967	0.930054	0.758794	-0.196631	0.276249	-0.126211	0.421422	-0.34319	0.921846	0.429614	-0.820291	0.951286	0.762031	-0.216938
Li2 H6 O4	0.486871	0.928764	-0.98053	-0.522283	-0.871452	1	-1	0	0.722993	1	0	0	-0.931483	0.761062	0	1	-0.782992	0.57083	-0.817555	-1	0	1	-0.927996	0.115868	0.624107	-0.23334	1	-0.268288	0.0286286	0	0.973344	0.0658091	0.974421	0.999042	0.768263	0	0.378968	0	-0.865406	0.932152	0.452175	0.642174	-1	-0.758883	1	0.737306	-0.350503	1	0.700782
Li4 Mn3 O8	0.771656	0.421183	-0.751967	-0.0900313	0.409457	1	-0.771344	0.662967	0.288233	0.473433	-0.264393	-0.23328	0.0906315	-0.369974	0.573035	0.706814	-0.016249	0.773317	-0.98548	-0.64459	-0.511297	0.692454	-0.418108	-0.135135	0.38401	0.29367	1	-0.677868	-0.804996	0.250519	0.482368	-0.0222703	0.99448	0.333651	0.945228	0.235675	-0.0537435	0.322734	-0.103483	0.359634	-0.273089	0.873033	-0.45105	0.997288	0.77031	-0.171936	-0.649585	0.995456	-0.0031899
Li3 Ti6 O12	-0.653531	0.828875	-0.373724	0.900337	0	0.643026	-0.734647	1	0	0	-0.367212	-0.336936	0.230942	-0.236316	0.999999	0.202637	0.0100173	0.712823	0	-0.508576	-0.783301	0.210365	-0.333813	0	0.942833	0	0.779524	-0.779588	-0.994722	0.708406	0	-0.510938	0.213819	0.2444	0	-0.149469	-0.0811659	0.757093	0	0.589911	0.520922	0.654592	-0.431512	0.546796	0.999996	-0.968999	0.232368	0.839998	-0.893437
Li8 Co2 O6	0.496338	0.796242	-0.577946	-0.172311	-0.316718	0.946804	-0.653774	0.486642	-0.0748601	0.717009	0.099091	0.0964168	-0.329444	0.335038	-0.071619	0.883111	-0.374859	0.0770566	0.261188	-0.790718	-0.15428	0.5161	-0.541954	0.15179	0.350411	-0.504444	0.942215	-0.696317	0.169239	-0.218744	0.16782	0.0208026	0.859336	0.591495	0.341176	0.183663	-0.142041	0.387828	-0.410643	0.530713	-0.00703087	-0.695368	-0.555308	0.731437	0.545306	0.335663	-0.381745	0.64869	0.486559
Li1 Ti3 O4	0.399414	-0.370871	0.0276209	-0.373541	0	0.327811	-0.55706	0.999921	0.282144	-0.0180017	-0.316762	0	0.222508	-0.00776926	0.641296	0.0834197	0	-0.756505	-0.110626	0.0574867	-0.973692	0	-0.109231	0.821914	0.296792	0	-0.364685	-0.272309	-0.175359	-0.33777	0	-0.404498	0.989969	0.569892	-0.270651	0.232592	0.876335	0.845688	0	0.55268	0.0349914	0.293731	-0.202592	0.873283	0.545306	0.662046	0.483034	-0.172637	0.634479
Li1 Cr3 O4	-0.427876	0.996611	0.182045	-0.730039	0.203546	0.6856	-0.811573	0.999992	-0.11857	0.460857	0.192828	-0.33178	-0.798703	-0.480727	0.999986	0.768093	0.341459	0.981011	-0.236412	-0.452183	-0.123981	0.899438	-0.572567	-0.15386	0.856416	-0.331183	0.999998	-0.53573	-0.794492	0.10203	0	0.19467	-0.357576	0.320086	0.0528168	0.562105	-0.712454	0.77788	0.140538	1	0.892671	0.0684038	-0.313175	-0.324927	0.998754	-0.234765	0.251964	0.999932	-0.809384
Li8 Ti2 O8	-0.0515997	0.997941	-0.578127	0.143126	0.522508	1	-0.999992	0.0168443	0.707846	0.928101	-0.347424	0	-0.482098	0.72512	0	1	-0.572607	0.96016	-0.722146	-1	0.133958	0.999629	-0.287395	-0.187721	0.796115	0.640767	1	-0.748186	0.1158	0	0.700928	0	0.906901	0.726165	0.887422	0	-0.435216	0	-0.80933	1	0.491201	0.639817	-0.850919	-0.893878	0.999834	0.258959	-0.564246	0.999579	0.655783
Li4 Si2 O6	-0.210361	0.777312	0.503881	0.966906	-0.317222	1	-1	0	0.756108	1	-0.0318272	0	-0.114643	0.781597	0	1	-0.180766	0.686006	-0.996637	-1	0.0148329	0.999985	-0.432671	0.406427	0.794789	-0.0141828	0.99999	-0.325113	-0.136856	0	0.945189	0.0471756	0.985808	0.854756	-0.287032	0	-0.227375	0	-0.524063	1	0.490263	0.705831	-0.960785	-0.755219	0.999995	-0.593392	-0.460094	0.999997	0.558204
Li4 C1 O4	0.0448351	0.992015	-0.580103	0.0852358	0.978336	1	-0.876645	0.202345	-0.500213	0.872451	-0.125397	0	-0.91931	0.747568	0.311508	1	0.672215	0.954567	-0.993254	-1	0.0674598	0.999987	-0.813942	0.106982	0.933863	0.800541	1	-0.044708	-0.078267	0.370501	0.83629	0.138586	-0.975512	0.858558	0.735833	-0.107254	-0.759811	0	-0.380517	1	0.58607	-0.83519	-0.634702	-0.761411	1	-0.521642	-0.449899	1	-0.901436
Li1 Fe1 O2	0.410959	0.370426	-0.133781	0.723341	0.00380075	0.879581	-0.70033	-0.797657	0.5777	0.539293	-0.276015	-0.295038	0.334632	-0.683616	0.708622	0.613428	0.361346	0.955224	0.615366	-0.597855	-0.222456	0.606848	-0.141465	-0.168092	0.73424	-0.306364	0.999999	-0.524242	-0.995349	0.383075	0.114034	-0.0096159	0.996646	0.413572	0.674051	-0.0896161	0.210001	0.489463	-0.202385	0.2929	0.0639701	0.504243	-0.445201	0.809582	0.450406	-0.941572	-0.328475	0.0749113	-0.831996
Li6 W1 O6	-0.263874	0.771978	-0.3944	0.966443	-0.217515	1	-0.89869	-0.0207108	0.745243	0.776921	0.00761735	-0.287723	0.242376	0.779584	0.0161555	0.730486	0.725959	0.965523	-0.992276	-0.904016	-0.247305	0.997483	0.295164	0.401648	0.510157	0.457056	0.917752	-0.974506	-0.415228	0.0692789	0.989888	0.153803	0.997196	0.627853	0.793738	-0.159385	0.210392	0.197823	-0.41663	0.578234	0.57688	0.500539	-0.646492	0.987309	0.999948	0.155838	-0.546756	0.992792	-0.560191
Li8 Mn2 O6	0.531473	-0.380627	0.0543555	0.860065	-0.176685	0.8113	-0.804533	0.848731	-0.210113	0.505417	-0.210827	-0.267829	-0.0287453	0.252927	0.586089	0.783161	0.232197	0.542943	-0.692959	-0.686037	-0.204338	0.830343	-0.507877	0.383667	0.232362	-0.213929	1	-0.632531	-0.722915	-0.34057	0.229645	0	0.999664	0.505073	0.611325	0.199817	-0.64132	0.436661	-0.154086	0.316767	-0.218437	-0.085965	-0.519525	0.549469	0.879653	-0.559378	-0.361438	0.999988	-0.460123
Li4 Ti6 O14	0.520199	0.80026	-0.909874	-0.269286	0.575906	1	-1	0.465284	0.283531	0.789168	-0.524009	0	-0.110405	0.573637	0.192714	0.758911	0.367144	0.776023	-0.742177	-1	-0.097874	0.999999	0.328632	0.330405	0.556683	0.293815	1	-0.732947	0.0919682	0.158345	0.953513	0.114975	0.738285	0.57317	0.58491	0.0643729	-0.456485	0	-0.365876	1	0.568712	-0.968293	-0.781329	0.999825	0.997643	0.373622	-0.548746	0.999973	-0.499248
Li2 Mn4 O8	0.470411	0.679409	-0.244299	-0.919627	0.359514	0.638329	-0.753781	1	-0.406849	0.415731	-0.349316	-0.212308	0.558259	-0.419325	0.999901	0.697679	-0.230765	0.717154	-0.799731	-0.371503	-0.179809	0.720536	-0.0560189	0.576435	0.807118	-0.0725065	1	-0.578289	-0.576998	0.845403	0	0.187306	0.530805	0.42898	0.471338	0.276009	0.725298	0.901266	0	0.549021	0.106159	-0.204396	-0.190248	0.703942	0.83898	0.627752	0.808054	0.999897	-0.920638
Li2 O1	0.564315	0.997055	-0.42638	0.997688	-0.34882	1	-1	0	-0.540853	0.861438	0	0	-0.872765	0.658258	0.0466658	1	0.929116	0.993244	-0.857161	-0.919184	-0.134019	0.996437	-0.46509	0.636512	0.705573	-0.72388	1	-0.999775	0	0.179813	0.866517	0	0.72723	0.756937	0.152254	0.576757	-0.955243	0	-0.402445	1	0.649396	0.359698	-0.693842	-0.883469	0.783097	-0.99602	-0.178494	1	0.155667
Li4 V2 O6	0.874562	0.919428	0.573973	0.728805	-0.380964	0.98445	-0.797598	0.582699	0.428638	0.63948	-0.314282	-0.157606	-0.100548	-0.851036	0.573519	0.839701	-0.549765	0.922329	0.597603	-0.720948	-0.599619	0.749276	-0.719502	0.341547	0.667605	-0.215485	0.999937	-0.799202	-0.912714	0.218979	0.432349	-0.00723771	0.996572	0.540233	-0.703248	0.0646809	0.191602	0.394538	-0.20271	0.538616	-0.330142	-0.90932	-0.510607	0.935259	0.999875	-0.611597	-0.744744	0.999949	0.179908
Li1 W1 O2	-0.117402	0.888973	-0.46455	0.490523	0.35201	1	-0.712266	1	-0.628237	0.677631	0.296029	-0.287105	0.166711	-0.234869	0.957725	0.533632	-0.202916	0.558103	-0.258888	-0.639354	-0.67593	0.848812	-0.308387	0.74448	0.815687	0.0117487	0.957814	-0.491219	0.160793	0.743064	0	-0.050589	0.280672	0.505982	0.34288	0.658532	-0.802995	0.677963	0	1	0.833416	0.0629395	-0.451858	0.946027	1	-0.368546	0.380147	0.827077	0.481072
Li2 V4 O8	0.986165	0.807738	0.354703	0.651079	0.119006	0.786031	-0.840066	0.832999	-0.408073	0.680917	-0.723852	-0.156316	0.30562	-0.150277	0.947093	0.496472	-0.513669	0.577424	-0.787356	-0.461631	-0.326272	0.616504	-0.03739	0.160198	0.397509	-0.193193	0.981213	-0.682565	-0.794944	0.0495992	0.16408	0.117582	-0.318778	0.38173	-0.295563	0.293314	-0.37047	0.67832	-0.107824	0.361869	0.298374	-0.0281006	-0.474456	-0.597687	0.664341	0.337075	0.845281	0.996719	-0.60819
Li3 Ti6 O13	0.189399	-0.340134	-0.781347	-0.97549	0	0.696013	-0.646495	0.931042	0.364978	0	-0.364341	-0.384854	0.269524	-0.42893	0.741592	0.193244	-0.163527	-0.997181	-0.122062	-0.400662	-0.986212	0.0105235	-0.270525	-0.00843138	-0.208572	0	0.897154	-0.269468	-0.129301	0.0252639	0	-0.89833	0.486707	0.155608	0.0889273	0.804767	0.00112656	0.631357	0	0.428647	0.0612684	0.844034	-0.540118	0.999975	0.698075	0.709122	0.341842	0.890458	0.706067
Li4 Ag4 O4	0.744899	0.707419	-0.0689412	-0.668028	0.795201	1	-0.829357	0.932173	0.638949	0.446793	-0.429036	-0.00745561	-0.126126	-0.237404	0.90431	0.506028	0.193616	-0.960144	-0.548492	-0.482293	-0.746133	0.729462	0.136275	-0.0887661	0.847929	-0.654439	0.912622	-0.874062	-0.195716	0.517895	0.410913	0.25841	0.711542	0.0505536	0.623913	0.194724	-0.696722	0	-0.0238146	0.790752	0.599325	0.193098	-0.500635	0.999998	0.501121	0.46008	0.255612	0.893923	-0.961929
Li3 Cr4 O8	0.75912	0.972245	-0.45622	-0.987726	0.407464	0.864331	-0.733231	0.705362	-0.38391	0.554567	-0.479477	-0.208591	-0.345944	-0.414471	0.719325	0.646701	0.102182	0.242419	0.29403	-0.677321	-0.24767	0.759639	-0.562294	-0.594149	0.853482	-0.301334	1	-0.752961	-0.952735	0.312904	0.294565	0.0557489	0.997284	0.406049	0.811415	0.171973	0.727895	0.370962	-0.21128	0.338282	-0.178486	0.586376	-0.428092	0.685319	0.846551	-0.440692	-0.463998	0.999995	-0.315897
Li5 V4 O8	0.961986	0.926514	-0.662455	-0.651279	-0.171971	0.819807	-0.734006	0.80747	-0.10048	0.612743	-0.527649	0.0445935	-0.335773	0.487939	0.765057	0.701388	-0.729572	-0.105079	-0.585777	-0.527818	0.233251	0.648738	-0.0912446	-0.66237	0.570745	-0.22195	1	-0.702949	-0.607818	0.397738	0.0468263	0.138656	0.988406	0.438214	0.644674	0.131735	0.95164	0.57974	-0.364713	0.332278	-0.0332744	0.274824	-0.448979	0.821773	0.817073	-0.481759	-0.105681	0.99989	-0.680255
Li8 Ge2 O8	-0.402453	0.705409	-0.0533378	0.746212	0.416015	1	-1	0	0.747761	1	-0.0573196	0	-0.0593753	0.717261	0	1	0.256869	0.677018	-0.977862	-1	-0.00983333	0.999831	-0.796684	-0.185386	-0.0915878	0.598364	1	-0.966513	0.200068	0	0.999652	0	0.997871	-0.585119	0.734093	0	-0.769626	0	-0.712012	0.945509	0.722716	0.828558	-0.780182	0.399795	1	-0.445193	-0.667134	0.999783	-0.478807
Li2 Hf1 O3	0.999468	0.999601	-0.391831	0.850431	-0.860431	1	-1	0	0.720967	1	0	0	-0.345027	0.760909	0	1	-0.680037	0.863405	-0.428274	-1	-0.0822923	0.999982	-0.498464	-0.34372	0.810857	0.275371	0.979428	-0.999947	-0.082021	0	0.997392	0.125545	0.836513	0.668656	0.212361	0.183215	-0.5498	0	-0.286494	1	0.563796	-0.465967	-0.744823	0.45135	1	-0.301361	-0.361226	0.999891	-0.527838
Li1 Ni1 O2	0.364996	0.93927	0.0248948	-0.0527097	-0.140793	0.6112	-0.480772	-0.195375	0.16141	0.569785	-0.472213	-0.123651	-0.761696	-0.0593502	-0.510798	0.243862	-0.443197	0.0674232	0.0196328	-0.374767	0.121771	0.438696	-0.168319	0.0587835	0.872078	0.218496	0.649554	0.455195	-0.331691	-0.0173201	0.0637885	0.722304	0	0.424611	0.636085	-0.675319	-0.613065	0.900673	0.00706641	0.962837	0.409964	-0.0336409	-0.314839	-0.883343	-0.178567	-0.487852	0.211021	0.327929	-0.676743
Li4 C2 O6	-0.576774	0.769771	-0.900127	0.994081	0.176375	1	-0.855567	0	0.756787	0.95969	0	0	-0.00207895	0.693871	0	1	0.541856	-0.0592549	-0.999879	-0.923051	0.0420204	0.999963	-0.519115	-0.36571	0.805162	0.64033	0.995468	0.300287	-0.319495	0	0.941446	0.181145	0.938438	0.998024	0.588377	0	-0.12189	0	-0.720829	1	0.505791	0.374303	-0.914132	0.277374	0.999983	-0.368771	-0.46794	0.99955	0.488092
Li4 C1 O4	0.991293	0.6008	0.00101	0.506144	-0.978455	1	-0.999998	0	0.746007	0.865478	0	0	-0.982505	0.597536	0	1	0.187724	-0.313973	0.485813	-1	0.0112698	0.999942	0.518689	-0.712706	0.984562	-0.354256	0.999881	-0.256356	-0.0571359	0	0.999741	0.440024	0.766043	0.73195	-0.978368	-0.0378757	-0.625302	0	-0.658733	1	0.611811	-0.82295	-0.809232	-0.761077	0.99983	-0.516237	-0.66143	0.974994	-0.464669
Li4 C1 O4	0.966423	0.561159	0.127489	0.591692	-0.0176649	0.999999	-0.767383	0	0.756413	0.932125	0	0	-0.762504	0.713377	0	1	0.821274	0.648954	-0.863101	-0.999998	0.0388448	0.999998	0.625773	-0.5372	0.999528	0.708793	0.99999	0.441442	-0.303234	0.00283458	0.996992	-0.00952001	0.906067	0.994279	-0.962026	0	-0.803525	0	-0.506938	1	0.414475	0.227816	-0.842678	-0.76121	0.999906	-0.803557	-0.36424	0.996497	0.301217
Li1 V3 O4	0.972885	0.987627	-0.719963	0.243591	0.290659	0.782561	-0.818241	1	-0.510171	0.490969	0.383844	0.0380491	0.210879	0.463067	0.992765	0.60027	0.264169	0.770821	-0.661102	-0.27826	0.558046	0.646257	-0.0212891	-0.903715	0.482243	0	0.999999	-0.557619	-0.882889	0.475589	-0.0322067	0.22112	-0.61518	0.441095	-0.273299	0.30228	0.640883	0.664649	-0.189612	0.452598	-0.0284155	-0.451935	-0.511839	0.465277	0.975867	-0.161117	0.356625	0.999727	-0.220794
Li2 Fe4 O8	-0.621041	0.999696	0.20245	0.159735	0.189369	0.724841	-0.637907	-0.99801	-0.0273703	0.481689	0.331665	0.0140699	0.289726	-0.21054	0.95809	0.649808	-0.0112534	0.992578	-0.301261	-0.370292	-0.188669	-0.579103	-0.270023	-0.154159	0.798081	-0.0770555	1	-0.630778	0.826518	0.432137	0	0.49724	-0.0848204	0.213463	0.172429	0.147808	-0.711418	0.976679	-0.0475707	1	0.551099	-0.0243943	-0.33886	0.71635	0.911	0.345221	0.322271	0.981802	-0.487777
Li1 Cu1 O1	0.206509	0.999926	0	0.105033	0	0.374068	-0.911201	-0.999983	-0.122139	0.654024	-0.364599	-0.200518	-0.922818	-0.321339	0.894076	0.209892	0	0.516654	0.0464386	-0.456079	0.101168	0.18418	0	-0.20556	0.99508	0	0.545025	0.246501	0.0137599	0.483576	0	0.684635	0	0.446713	0.65917	-0.336123	0.336109	0.999996	-0.252844	0.837344	0	-0.000165105	-0.371259	-0.311936	0.995561	0.359568	0.166537	0.474745	-0.579435
Li3 Ti4 O8	-0.460652	0.64298	-0.358625	0.634873	0	0.655652	-0.695421	-0.896828	-0.0624225	0	-0.405941	-0.378438	-0.0237439	0.681756	0.906926	0.330933	-0.244764	0.723463	-0.0380758	-0.554218	-0.627394	0.113906	-0.521545	0.0363449	0.708487	0	0.921112	-0.259517	0.764802	0.957015	0	-0.154319	0.534214	0.307822	0	0.722463	-0.177865	0.783902	0	0.453011	0.194446	0.748911	-0.59861	-0.199872	0.993172	-0.967792	0.148511	0.897037	0.970269
Li2 Ta2 O6	-0.934802	0.983078	-0.994582	0.713335	0.453033	1	-0.82237	0.563285	0.673728	0.582514	0.0938	-0.210491	-0.975128	0.440344	0.830368	0.76765	0.755235	0.751412	-0.567584	-0.74489	-0.491788	0.997586	-0.969378	0	0.65096	-0.158218	0.980697	0.898828	0.288651	0.427879	0.11028	0.167793	0.871947	0.132676	0.990308	-0.127004	-0.667626	0.066462	-0.067623	0.941257	0.714317	0.732382	-0.629961	-0.928609	0.305121	-0.53707	-0.552643	1	-0.241949
Li5 Ti8 O16	-0.745903	-0.159671	-0.67928	0.860307	0	0.724597	-0.7447	1	0.174616	0	-0.458752	-0.377782	0.555247	-0.186361	0.999966	0.296661	-0.263628	-0.919658	0	-0.602088	-0.872241	0.280435	-0.203603	0	-0.29207	0	0.943598	-0.558243	0.738789	-0.612053	0	-0.974015	0.263965	0.262509	0	0.992384	0.104137	0.651803	0	0.8643	0.444411	0.577613	-0.578356	0.856866	0.964831	0.464197	0.289463	0.999923	0.240846
Li8 Si2 O8	0.499926	0.840851	-0.676661	-0.600915	0.586067	1	-1	0	0.755038	0.999999	0	0	-0.57838	0.654989	0	1	-0.797557	0.865097	-0.551965	-1	0.0339564	0.996778	-0.890067	0.568579	0.949766	0.541438	0.99945	0.640772	-0.0770107	0	0.881872	0.184661	0.117815	0.794744	0.974139	0	-0.451741	0	-0.63064	1	0.496321	-0.515388	-0.940349	-0.75223	0.999994	-0.739771	-0.42752	0.999985	0.374601
Li1 Ti2 O4	0.594199	-0.197322	-0.203445	-0.0291785	0	0.624546	-0.640339	1	0.120201	0	-0.442087	-0.398983	0.132197	0.567858	0.697476	0.0552924	-0.20173	-0.755143	-0.290158	-0.600643	-0.832275	0.129561	-0.27608	0.128324	0.948071	0	0.889886	-0.45369	-0.829536	0.780584	0	-0.579175	0.616028	0.337238	-0.139445	-0.515173	0.433289	0.732796	0	0.356755	0.0754409	0.771044	-0.525043	0.996212	0.908146	-0.288138	0.145761	0.673863	-0.967013
Li5 Ti3 O8	-0.0150388	0.0559368	0.141709	0.652501	0	0.382637	-0.66798	1	0.0516202	0	-0.663428	-0.078174	0.708469	0.527908	0.999998	0.222997	0	-0.315735	0	-0.801844	-0.950332	0.335272	-0.419114	0.24314	0.331022	-0.201884	0.960013	-0.99875	-0.850351	0.999196	0	0.00944782	0.687478	0.287529	-0.358677	-0.71646	0.188451	0.775334	0	0.932202	0.218889	0.621126	-0.229744	-0.010477	0.999449	-0.315721	0.386164	0.852424	-0.994595
Li1 Lu1 O3	0.480059	0.984988	-0.172454	0.245083	-0.17228	0.70896	-0.671491	0.78874	-0.431301	0.657608	-0.585413	-0.347852	0.0524005	0.504627	0.656621	0.54294	0.346153	-0.456769	-0.413343	-0.424297	-0.0862886	0.870464	-0.288087	0.999996	0.11473	-0.440039	0.749587	-0.973687	-0.592189	0.999828	0.234356	0.831543	0.288128	0.290938	-0.490928	-0.380107	-0.493639	0.918476	0.0193578	0.910043	0.0667143	-0.862171	-0.413118	0.913615	0.51182	-0.391911	0.352712	0.928812	-0.334276
Li4 Mn4 O6	-0.879235	0.979797	-0.451947	-0.214373	0.392995	0.707877	-0.745784	1	-0.387618	0.513282	0.790068	-0.0846722	0.963556	-0.647743	0.999983	0.770933	-0.184098	0.967983	-0.491274	-0.382422	-0.43437	0.976966	-0.414371	0.443233	0.654107	-0.186959	1	-0.908061	-0.631724	0.690623	0.010642	0.102103	0.0624174	0.364525	0.448928	0.466523	-0.765423	0.710845	-0.0779771	0.770803	0.821887	0.16353	-0.354455	0.827578	1	-0.0422913	0.590483	0.999258	-0.999987
Li2 Nb2 O6	0.718466	0.539368	0.943798	0.629808	0.405419	1	-0.899627	0.157759	0.727996	0.909091	-0.168686	-0.118469	0.039802	-0.405944	0	0.929779	-0.590614	0.977169	-0.974835	-0.999957	-0.344779	0.999928	0.519993	0.165658	-0.744567	0.709404	0.999888	-0.673751	0.0619008	-0.00485944	0.998813	0	0.998853	-0.0849108	0.22242	0.0282573	-0.556426	0.0153045	-0.497715	0.730751	0.542777	0.562186	-0.781744	0.991117	0.9951	-0.544161	-0.599674	0.999898	0.81771
Li5 Ta1 O5	0.667495	0.137585	0.37985	0.978384	0.405031	1	-0.824383	0.116888	0.757819	0.872427	0	-0.213657	-0.442013	0.53552	0	0.950889	-0.159523	0.986247	-0.950978	-0.999989	-0.373132	0.999996	0.331508	0.0551453	0.176007	0.470241	0.999461	-0.998012	-0.357661	0	0.954811	0.00534198	0.994972	0.490359	-0.149518	0.0120444	-0.593584	0	-0.49449	0.610886	-0.142035	0.933509	-0.838254	0.804228	0.99524	-0.513101	-0.638425	0.999362	0.701185
Li3 Cu2 O4	0.478978	-0.390795	-0.606348	0.992094	0	0.640722	-0.759377	1	0.1892	0.486348	-0.937165	-0.206877	-0.467219	-0.348368	0.690533	0.413244	-0.110415	0.78892	0.373313	-0.386983	-0.393552	0.340435	-0.0617578	0.444878	0.874117	-0.0260488	0.703882	-0.804789	-0.82672	0.581855	0	0.108158	0.33378	0.32325	-0.536388	-0.0715742	0.654418	0.870428	0.105913	0.260488	0	-0.483242	-0.686744	0.243032	0.999679	-0.526639	0.689805	0.964392	0.913055
Li4 C1 O4	-0.151257	0.943923	-0.337054	0.713899	0.636803	1	-0.938026	0.14771	0.602	0.723452	-0.0485515	0	-0.995062	0.775181	0.317323	1	0.753825	0.865341	-0.952857	-1	0.0626543	0.999854	-0.779095	-0.104632	0.990634	0.803686	1	-0.138599	0	0.698479	0.939972	0.175334	0.110112	0.783682	0.755476	-0.236858	-0.759905	0	-0.536345	1	0.39722	-0.258456	-0.721088	-0.761569	1	-0.766829	-0.43187	1	0.465671
Li4 Ti6 O12	-0.293793	0.238819	-0.0454485	-0.942487	0	0.517699	-0.756434	0.922881	-0.204382	0	-0.455973	-0.0318796	0.229502	-0.180384	0.725594	0.166957	-0.0795264	-0.707271	0.214281	-0.340362	-0.811465	0	-0.224219	0.555551	0.498395	-0.00141238	0.845803	-0.402877	-0.651319	-0.719281	0	-0.141032	0.64052	0.457023	0.174432	0.315838	0.275189	0.788384	0	0.785097	0	0.513976	-0.433455	0.84422	0.873707	0.838822	0.326813	-0.667795	-0.610378
Li3 Fe3 O8	-0.0659083	0.53882	-0.0886452	0.132726	0.0119834	0.925453	-0.625044	1	-0.281945	0.795151	0.000346715	0.259778	-0.987874	-0.0658235	0.849195	0.823394	-0.622758	-0.977208	-0.927714	-0.408918	0	0.784442	0.195017	0.464715	0.602761	-0.0835335	0.956856	-0.500395	0.82284	0.906175	0.105327	0.498572	-0.114351	0.59113	0.460362	0.367026	-0.948082	0.905561	0	0.954382	0.916254	-0.379072	-0.410854	0.610753	0.847525	0.738091	0.84841	0.950797	-0.999389
Li3 Ti4 O8	0.0218815	0.804022	0.121405	-0.209215	0	0.512403	-0.599813	1	-0.0681975	0.0417023	-0.54741	0	0.141798	-0.41903	0.924943	0.237787	0	-0.895908	-0.0169165	-0.676328	-0.983304	0.159323	-0.228203	0.41949	0.0583958	-0.00916462	0.849464	-0.633151	-0.0760025	0.935743	0	-0.0834128	0.634176	0.512593	0.238078	0.541286	0.0657064	0.717811	0	0.805178	0.610143	0.338684	-0.202563	1	1	0.636867	0.534846	0.687527	-0.996675
Li4 Ti4 O10	-0.244673	0.970919	-0.453227	-0.0264179	0.4905	1	-1	0.222017	0.739474	0.948106	-0.283723	0	-0.300275	0.598708	0	1	-0.993785	-0.990038	-0.992002	-1	-0.16535	1	0.276391	0.120056	0.670995	0.717963	0.999889	-0.840464	0.092376	0	0.999999	0	0.990025	0.754774	0.709674	0	-0.581677	0	-0.73401	0.960778	0.779584	0.435101	-0.840918	1	1	0.869903	-0.683436	0.915421	-0.671048
Li4 C1 O4	-0.403397	0.716834	-0.508211	-0.388091	0.0787727	0.937374	-0.777209	0	0.712336	0.863948	0	-0.116368	-0.15531	0.660412	0	0.933613	0.771394	0.400859	0.0747555	-0.770376	-0.0332009	0.798372	-0.810455	-0.483759	0.817883	0.509356	0.903783	0.799798	-0.474719	-0.000893653	0.995795	0.0165389	0.995409	0.812784	0.746058	0.092531	-0.822068	0	-0.530119	0.867392	0.384205	0.582551	-0.744167	-0.787605	-0.147872	-0.830582	-0.0198681	0.961106	0.405345
Li4 C1 O4	0.979376	0.9377	-0.758668	0.693721	0.412981	0.999999	-0.879806	0	0.746289	0.989143	0	0	-0.869266	-0.609022	0	1	-0.964483	0.627597	-0.259398	-1	0	1	0.22507	-0.425657	0.624008	0.719716	0.999988	-0.752864	0.0588794	0	0.995053	0.21031	0.905012	0.938924	0.428334	0	-0.696635	0	-0.605221	0.99283	0.489933	0.700106	-0.803851	-0.687446	1	-0.215242	-0.409405	0.999997	0.513819
Li4 C1 O4	0.98946	0.241694	0.554098	0.91927	-0.924809	1	-0.851466	0	0.759891	1	0	0	-0.922993	-0.892897	0	1	-0.829849	0.862513	-0.270793	-1	0.00629973	1	0.590752	0.832753	0.998416	0.737097	0.887537	-0.644329	-0.498777	0	0.995997	-0.346112	0.978473	0.564127	-0.992607	0	-0.370529	0	-0.658399	1	0.554519	0.433378	-0.782766	-0.712108	0.999985	-0.612682	-0.321583	1	0.683866
Li2 Ti6 O12	0.389572	0.420238	-0.0872569	0.116609	0	0.669626	-0.696385	1	-0.0539332	0	-0.587114	-0.211804	0.532035	0.693381	0.997596	0.142495	-0.144905	-0.155356	0	-0.440487	-0.928181	0.176277	-0.0292467	0	0.916717	0	0.924703	-0.575066	0.270024	0.999541	0	-0.617677	0	0.383564	0.0163429	0.831679	-0.285591	0.875216	0	0.944046	0.422285	0.174211	-0.516777	0.544517	0.795042	0.673909	0.305044	0.928216	0.851098
Li4 Bi2 O6	-0.0734711	0.999979	0.0970077	-0.905593	0.0456707	0.907087	-0.814246	1	-0.412364	0.659932	-0.038575	-0.106738	-0.450268	0.416919	0.889603	0.904958	-0.654792	-0.344285	-0.61839	-0.754964	-0.363881	0.883084	-0.878264	0.264563	0.79208	-0.264823	1	0.452625	0.534599	0.866773	0.102077	0.0918434	0.349996	0.421145	0.645953	0.745564	-0.640768	0.645113	-0.0292097	1	0.601016	-0.433387	-0.459766	-0.837706	0.999988	-0.339611	0.495817	0.999995	-0.683162
Li6 P2 O8	-0.636191	0.982238	0.687527	-0.359176	-0.788618	1	-1	0	0.756409	1	0	0	-0.872499	0.713142	0	1	-0.613132	0.588658	-0.995648	-1	0	0.997522	-0.4242	0.456748	0.73983	0.491423	0.999984	0.32315	0.149715	0	0.998514	-0.0108779	0.998995	0.994118	0.886399	0	-0.603349	0	-0.865599	1	0.414403	0.472008	-0.950378	-0.727501	0.999998	-0.657411	-0.544413	0.999996	0.443225
Li4 Bi2 O6	0.484118	-0.495434	-0.275419	0.0436324	0	0.858109	-0.765542	0.72063	-0.0618327	0.537529	-0.445088	-0.116272	-0.151923	-0.74629	0.339054	0.633524	-0.169535	-0.0667724	0.501959	-0.646997	-0.21593	0.212109	-0.145765	0.768562	-0.0452246	-0.00218711	0.499006	-0.113468	-0.517995	0.562152	0	-0.788772	0.780993	0.920192	-0.542206	0.815969	-0.320002	0.968829	0	0.931533	0	-0.374977	-0.211516	0.716978	0.995975	-0.0439748	0.210863	0.362529	0.994773
Li2 Ni5 O7	0.43674	0.976176	0	0.575378	-0.0208787	0.745162	-0.484212	0.80131	-0.0700494	0.781909	-0.543746	-0.383775	-0.660752	-0.277139	0.598033	0.991721	-0.591566	0.437034	0.134567	-0.248625	0	0.748469	-0.0415657	0.96868	0.980625	-0.00832986	0.595111	-0.244705	-0.436538	0.999085	-0.0276194	0.943202	0.0902119	0.509438	-0.630032	0.376397	-0.202777	0.999806	0	0.464358	0	-0.333796	-0.398913	-0.0195709	0.617669	-0.460307	0.624412	0.395196	-0.760285
Li1 Mn4 O8	0.860401	0.409489	-0.391119	-0.762531	0.521978	0.872268	-0.666524	0.940952	-0.197748	0.408968	0.15875	-0.161879	-0.646035	-0.354534	0.981511	0.834126	0.181649	0.560797	-0.0726747	-0.382291	-0.524421	0.951153	-0.288737	0	0.921196	-0.29909	0.999214	-0.354746	-0.195077	0.605241	0	0.155684	-0.180925	0.502449	0.764226	-0.308867	-0.824499	0.563593	-0.198796	0.868353	0.706663	-0.197975	-0.390032	-0.00424274	0.928555	0.153411	-0.268753	0.991871	-0.626961
Li2 H2 O2	0.984685	0.99756	-0.343177	0.854632	-0.488368	1	-1	0.211334	-0.144025	0.999997	0	0	-0.931863	0.759679	0	0.999953	0.896472	0.977145	-0.981431	-1	0.0293109	0.989469	-0.983974	0	0.868994	-0.98823	0.999999	0.442728	0	0	0.0763159	0	-0.857394	0.871903	-0.573342	0	-0.848647	0	-0.533551	1	0.677515	0	-1	-0.758701	0.999481	-0.910541	-0.34978	0.999995	-0.0409521
Li2 Cu6 O8	0.401409	0.741179	0.00926871	-0.869493	0	0.749423	-0.38097	0.748995	0.64972	0.679153	0.840444	-0.278589	0.448954	-0.412382	0.397612	0.958849	0.0288585	-0.193597	0	0	0	0.579148	0	-0.788448	0.817799	0	0.0518419	0	-0.835294	0.331563	-0.314143	-0.90738	0	0.372398	0.884304	0.928953	0.0354131	0.997533	0	0.441812	0.114551	-0.212936	-0.526853	0.263165	0	0.208799	0.291358	0	-0.469956
Li1 Fe2 O3	0.368507	0.324668	-0.27325	-0.851364	0.460377	0.762987	-0.659032	0.999998	-0.417983	0.44049	0.181802	-0.194468	0.129684	-0.554175	0.986096	0.671871	-0.14232	-0.47164	0.00141884	-0.520464	-0.319404	0.573455	-0.136503	-0.142825	0.576753	0	1	-0.476273	-0.737562	0.233769	0.0132809	-0.138051	-0.341913	0.548669	0.253281	0.215738	0.36286	0.130473	-0.220818	0.365194	-0.0618986	-0.275141	-0.343993	0.586834	0.882206	0.286199	0.315501	0.99882	-0.250207
Li8 Ti8 O20	-0.905172	0.912602	-0.000319302	-0.762471	0.602484	1	-1	0.0327471	0.724205	0.903808	-0.234943	0	-0.197071	0.559514	0	0.976333	-0.709636	0.650257	-0.9336	-1	-0.238813	0.968545	0.607172	-0.129929	-0.369903	0.727884	1	-0.843867	0.0604051	0	0.921226	0	0.975488	0.698646	0.948765	0	-0.498382	0	-0.720366	0.916045	0.407668	0.825697	-0.808863	-0.640577	0.999285	0.331236	-0.56426	0.999544	0.532888
Li2 Co4 O8	0.998594	0.999999	0	-0.448863	0	0.616406	-0.594914	0.330182	-0.950806	0.800687	-0.490546	-0.0741393	-0.959604	-0.180991	0.582883	0.996379	-0.482332	0.817156	0.159474	-0.182841	0	0.0290829	0	0.958037	0.603055	-0.0014582	0.655218	-0.0980545	0.830561	0.999665	0.0267721	0.986532	0	0.577389	0.93024	0.798926	0.157388	0.999852	0	0.660836	0	-0.273609	-0.233422	0.41954	0.718867	0.587006	0.632918	0.0580921	-0.954528
Li4 Cr2 O6	0.637423	0.985055	0.0239075	0.756799	0.140975	0.940439	-0.885932	0.80045	-0.249579	0.585907	-0.118477	-0.119704	-0.811382	0.180474	0.803994	0.799829	0.0432607	0.514071	-0.827419	-0.861835	-0.253453	0.999992	-0.213557	0.223521	0.618058	-0.770351	1	-0.9302	-0.336435	0.373211	0.309037	0.1081	0.556791	0.452286	0.824323	0.389455	-0.905824	0.3277	-0.15008	0.9632	0.884012	-0.422531	-0.530702	-0.85332	1	0.376437	-0.605625	0.892673	-0.117031
Li6 Ru2 O8	0.74583	0.947328	0.0666745	-0.493399	0	0.559114	-0.813818	1	-0.0737853	0.457641	0.297728	0	-0.653085	-0.137783	0.880427	0.541813	-0.0840997	0.651844	-0.235488	-0.51322	0.127912	0.552023	-0.404655	0.505855	0.581834	-0.150859	0.885463	-0.163261	-0.521806	0.204508	0	0.0924597	-0.214651	0.464649	0.638101	0.538339	0.424625	0.917872	0.15232	0.272991	-0.0212474	-0.396812	-0.186789	-0.144527	0.999997	-0.488512	0.711471	0.998434	-0.973401
Li3 Ti4 O8	0.180735	0.628155	0.157851	0.11708	0	0.417585	-0.862034	1	-0.325625	0.145722	-0.678905	0	0	0.162377	0.682752	0.0792695	0.00173302	-0.472551	-0.499464	-0.906196	-0.92056	0	-0.263734	0.968124	0.229943	-0.0768234	0.856425	-0.661987	-0.320273	0.645568	0	0.0351118	0.055831	0.594744	-0.368163	0.958899	-0.0295692	0.501218	0	0.616725	0.00685298	-0.205054	-0.208115	0.963197	1	0.678423	0.56129	0.702633	-0.953383
Li2 Fe2 O4	0.754819	-0.421053	-0.204394	-0.295625	-0.456882	0.884805	-0.786672	0.776443	-0.283142	0.644137	-0.542116	-0.198808	-0.0924825	0.29033	-0.0239829	0.657942	0.144725	0.293952	-0.733954	-0.730024	-0.197491	0.645846	-0.156195	0.622173	0.481135	-0.541528	1	-0.703761	-0.282176	0.310157	0.445887	0.0948941	0.938701	0.380722	-0.310674	0.309713	-0.273647	0.302847	-0.203649	0.546346	0.278363	-0.686491	-0.484068	0.757353	0.911993	0.681978	-0.464218	0.997977	-0.688683
Rb4 Li4 O4	0.68254	0.414712	-0.497877	0.292105	0.369116	1	-0.77236	0.272452	0.602074	0.77311	-0.0427127	-0.363116	0.0483596	0.388087	0	0.850785	-0.380065	0.921877	-0.230734	-1	-0.309946	0.87476	-0.349469	0.509501	0.182575	-0.618052	0.929449	-0.500141	-0.54684	0.11169	0.327274	0	0.927621	0.512951	-0.894993	0.174503	-0.71636	0.143006	-0.388888	0.495845	0.304985	0.26886	-0.690235	0.354308	0.704628	-0.0958962	-0.193273	0.834656	0.652385
Li1 Ni3 O4	0.312412	0.60742	0	-0.19945	0	-0.0744501	-0.372925	-0.309586	-0.339468	0.460909	-0.257579	0.276114	-0.390821	-0.181725	-0.132409	0.427245	-0.198233	-0.308286	0.28522	-0.308886	0.0058526	0.265157	-0.0326883	0.356296	0.342888	-0.0161988	0.261258	-0.142262	0.00864251	0.115622	0.0013424	0.662582	0.0145705	0.361279	0.091069	0.397249	0.0331814	-0.656131	0	0.00240437	0	-0.121496	-0.289262	0.0695242	0.15508	0.153449	0.34038	-0.11711	-0.503145
Li7 Nb1 O6	-0.621681	0.999996	0.923523	0.947431	-0.256652	0.999989	-0.847582	-0.541517	0.351163	0.615343	0.0750474	-0.310856	-0.975518	0.58061	0.579404	0.93977	0.699744	0.865883	-0.517931	-0.964209	-0.343738	-0.261428	-0.990568	0	0.607527	-0.366876	0.991297	0.729976	-0.172833	0.0241007	-0.625174	0.0206011	0.375876	0.291595	0.0284233	-0.335906	-0.500224	0.103552	-0.263751	0.999992	0.508871	0.165837	-0.566197	-0.900727	0.977842	-0.681477	-0.356276	0.998342	-0.54355
Li3 Mn3 O8	-0.636008	0.92277	0.627403	0.856635	-0.0274127	0.754654	-0.715519	-0.988096	-0.00647133	0.439561	0.496008	-0.353238	0.50361	-0.291161	0.728515	0.784022	0.278371	0.227432	-0.284204	-0.483781	-0.266713	-0.354349	-0.448608	0.167458	0.295838	-0.259304	0.999998	-0.0114793	-0.960716	-0.609083	-0.0797728	0.0287878	0.788777	0.523975	0.378615	0.0953312	0.809477	0.163293	0.273173	0.358028	-0.0957278	0.505386	-0.276391	-0.587664	0.777572	-0.391284	0.377884	0.961342	-0.678318
Li4 B4 O8	0.127827	0.964959	0.345984	-0.90089	-0.461334	1	-0.999995	0	0.749129	0.933196	0	0	-0.497256	0.72713	0	0.976321	-0.731483	0.717216	-0.732503	-1	0.000869383	0.97812	0.237868	0.656664	0.463913	0.630297	1	-0.999332	0.326854	0	0.804135	0	0.755346	0.986295	0.967957	0	-0.595866	0	-0.770807	0.881254	0.438558	0.767014	-0.801096	-0.735237	0.998651	-0.0456124	-0.596747	0.998744	-0.196734
Li2 Nb2 O4	0.781336	-0.107834	-0.0915869	0.141666	-0.150404	0.910391	-0.74124	0.509164	-0.2097	0.688459	-0.409864	-0.255673	-0.135659	-0.573824	0.337359	0.679741	-0.447018	0.724523	0.643104	-0.717201	-0.603197	0.579374	-0.410637	0.769894	-0.648789	-0.167235	0.952209	-0.475633	0.0919822	0.145471	0.545432	-0.307901	0.991762	-0.489161	-0.257361	0.506567	0.212005	0.57577	-0.337737	0.549899	0.115047	-0.75516	-0.584511	0.963323	0.9252	0.525741	0.110852	0.997407	0.670669
Na1 Li1 O3	0.654899	-0.363489	-0.394694	0.600188	0	0.689732	-0.68726	0.40826	0.709579	0.534639	-0.48565	-0.130109	0.136171	-0.981162	0.178603	0.7615	-0.20882	0.732549	-0.663247	-0.518225	-0.962107	0.501915	-0.125351	0.977635	0.240335	-0.481399	0.965019	-0.544577	-0.596191	0.40683	-0.114755	0.578539	-0.752457	0.610979	-0.951293	-0.387739	0.778909	0.6368	-0.377919	0.396015	-0.0864877	-0.743817	-0.436351	0.944071	0.232492	0.0720218	0.857621	0.808219	-0.138573
Li6 Co2 O6	0.623124	0.580087	0.0137979	0.920894	0.284401	0.940354	-0.746593	0.819301	-0.247073	0.673398	-0.501959	-0.180903	0.0838743	-0.450157	0.325801	0.838756	-0.343973	0.56244	-0.290629	-0.757342	-0.0511089	0.794715	-0.317039	0.4535	-0.150807	-0.187219	0.999999	-0.674706	0.100115	0.308099	0.10314	0	0.851521	0.335707	-0.195824	0.12828	-0.676336	0.564289	-0.355813	0.324417	-0.145815	0.0756259	-0.422441	0.383627	0.999732	-0.0127342	-0.676101	0.99999	-0.306923
Li8 Hf1 O6	0.770901	0.528394	-0.911994	0.910758	-0.805143	1	-1	0	0.434522	1	0	-0.08373	-0.629935	0.760692	0	1	-0.894407	0.702213	-0.928499	-0.999976	-0.0264082	1	-0.910624	0.554934	0.565351	-0.522723	0.999067	-0.999844	0	0.176236	0.91695	0.0411827	0.952477	0.363795	-0.532703	0.35371	-0.31516	0	-0.476039	1	0.603013	-0.0146722	-0.829759	-0.370419	0.999985	-0.705512	-0.242253	1	-0.122157
Li4 Ni2 O4	-0.0413339	0.182671	0.254178	-0.331147	0.907	1	-0.691755	0.520595	0.57781	0.64509	-0.166348	0.155312	-0.49728	-0.108945	0.445759	0.710765	-0.887031	0.050722	0.936941	-0.902853	-0.315169	0.997741	-0.26246	0.307826	0.180626	-0.0963175	0.856015	-0.690837	-0.316937	-0.227285	0.850067	-0.0864513	0.925781	-0.00580883	0.0955161	0.353572	-0.610173	0.00435326	-0.290036	0.817362	0.850885	-0.169622	-0.665866	0.999035	0.813311	-0.0818716	-0.536989	0.958304	0.784964
Li4 S2 O8	-0.0531052	0.909593	-0.948996	-0.824636	-0.030506	1	-0.999997	0	0.758344	0.992346	0	0	-0.683625	0.752334	0	1	-0.0895658	0.697477	-0.810216	-0.999858	-0.012047	0.999431	-0.0943487	0.077286	0.876103	0.920207	0.996163	-0.91611	0	-0.118305	0.999041	0.0693541	0.978631	0.966076	0.839718	0	-0.719415	0	-0.856289	0.999987	0.505675	-0.31258	-0.999935	-0.712332	0.997443	-0.423318	-0.618411	0.928728	0.854789
Li4 Fe2 O6	0.602277	-0.217679	-0.640919	-0.76754	0.0872793	0.83215	-0.644853	0.764001	-0.204905	-0.211349	-0.0837604	-0.17262	0.224839	0.461088	0.602017	0.724471	0.391915	0.749601	-0.351507	-0.795343	-0.226318	0.759924	-0.701433	0.510793	0.649858	-0.281462	0.999336	-0.807419	-0.817163	-0.0653098	0.382758	0	0.984434	0.30039	0.831067	0.14611	0.41165	0.543416	-0.228012	0.533833	-0.0720439	0.172865	-0.525171	-0.233934	0.909367	-0.171424	-0.171699	-0.61399	0.815723
Li2 Cr1 O2	0.908763	0.296392	-0.965601	-0.896958	0.29096	0.945184	-0.622437	0.667256	0.458837	0.640308	-0.331006	-0.175527	-0.00047151	0.279928	0.158383	0.888314	-0.804759	-0.683156	0.193171	-0.763625	-0.100138	0.719948	-0.483073	0.531493	0.66803	-0.503667	0.999863	-0.458992	-0.131561	0.34738	0.590668	0.154789	0.635834	0.515377	0.885453	0.195744	-0.657895	0.422723	-0.2757	0.506312	0.53353	0.0415463	-0.554055	0.877357	0.738705	0.814864	0.0018361	0.99818	0.67226
Li4 Cr2 O8	-0.460739	0.99185	-0.974744	-0.922358	-0.24426	1	-0.717885	0.844279	-0.246132	0.876995	0.490102	-0.198116	-0.643686	0.35231	0.744766	1	0.52484	-0.928259	-0.788444	-1	-0.173422	0.998585	-0.857142	0.100608	0.875482	-0.52359	1	-0.982467	-0.2236	0.158133	0.266429	0	0.756873	0.527827	0.846525	0.293062	-0.842442	0.14589	-0.257711	1	0.895344	0.169319	-0.543232	0.829324	1	0.353429	-0.507475	0.999997	-0.443942
Li2 Nb2 O6	0.688551	0.244789	-0.587895	-0.804812	0.250074	1	-0.836058	0.487054	0.646826	0.633326	-0.414321	-0.2243	0.0658083	0.63672	0.152797	0.654098	0.678178	0.257006	-0.983082	-0.855602	-0.437246	0.86163	-0.0344998	0.372296	0.487083	0.264265	0.95585	-0.702051	-0.609932	0.20101	0.746129	0.162209	0.988718	0.507286	0.960246	-0.207178	-0.727506	0.296618	-0.271726	0.513292	0.621065	0.169603	-0.59631	0.999597	0.953959	0.0808145	-0.531191	0.99996	0.683191
Li4 Cr2 O6	0.944795	-0.247781	0.0842306	-0.869648	-0.388551	0.901181	-0.574641	0.473858	0.38599	0.619406	-0.270022	-0.233101	-0.287366	-0.147078	0.649936	0.710387	-0.0384624	0.644159	0.676333	-0.755684	-0.34637	0.595685	-0.454746	0.46051	0.721613	-0.404998	0.999998	-0.667272	-0.433747	0.263103	0.347546	0.246809	0.928329	0.501876	0.96185	0.233564	0.668944	0.532943	-0.137586	0.532039	-0.0430539	-0.894583	-0.43948	0.83372	0.722489	0.0329232	-0.278294	0.999956	-0.0847363
Li5 Nb1 O5	-0.649192	0.86755	0.598549	-0.995231	-0.00673313	1	-0.793457	0.301202	0.416501	0.662622	-0.0251346	-0.0811792	-0.0767028	0.505986	0.336425	0.816974	-0.351085	-0.827465	-0.899422	-0.849603	-0.303948	0.749479	-0.851099	-0.235527	0.21973	0.349411	0.884642	-0.913693	0.735497	0	0.991702	0	0.962402	0.0347128	0.999935	0.245386	-0.59433	0.049945	-0.155561	0.598493	-0.408495	0.370985	-0.61919	0.565076	0.915367	0.58795	-0.72613	0.959417	-0.682929
Li4 Cr2 O6	0.886201	0.997363	-0.225001	0.186913	0.575222	0.898194	-0.847407	0.946375	-0.260625	0.559007	-0.515361	-0.226101	-0.852824	0.119375	0.914061	0.694578	-0.0104404	0.96519	-0.544968	-0.791825	0.0868257	0.999989	-0.543216	0.367556	0.565192	-0.602274	1	-0.814784	-0.0570998	0.570924	0.0969354	0.20335	-0.346214	0.539532	-0.291771	0.176798	-0.835537	0.44659	-0.263642	0.960908	0.788049	-0.758999	-0.481225	-0.243114	0.961909	-0.0662464	-0.520275	0.99999	-0.918846
Li1 Ti1 O2	0.299655	0.251049	-0.0897401	-0.801968	0	0.450023	-0.643916	1	-0.0224612	0.0415074	-0.360602	0	0.0611729	-0.261554	0.557749	0.171908	0	-0.771247	-0.568774	-0.756088	-0.977848	0	-0.300817	0.885973	0.52615	0	0.831113	-0.443396	-0.0781731	0.530763	0	-0.33093	0.83316	0.568871	0.538741	0.908507	0.433742	0.854063	0	0.477557	0	0.587183	-0.159853	0.997642	1	0.354464	0.468221	0.575498	-0.0898393
Li4 C1 O4	0.884362	0.889295	-0.956851	-0.552675	-0.931553	1	-1	0	0.75004	1	0	0	-0.531119	0.822946	0	1	0.029341	0.522835	-0.985069	-1	0	1	-0.61308	0.322736	0.995719	0.235961	1	-0.930246	-0.0777934	0.301883	0.938542	0.260182	0.733125	0.946347	-0.026767	-0.125653	-0.732747	0	-0.645193	1	0.533622	0	-0.828281	-0.761548	1	-0.4055	-0.564285	0.999987	-0.545662
Li2 Sb2 O6	-0.494803	0.999999	-0.946495	0.844106	0.960928	1	-0.855728	0.860343	-0.259827	0.729395	0.614645	-0.120746	-0.603165	0.636607	0.631621	0.964188	0.914214	0.995077	-0.242406	-0.912257	-0.494298	-0.12014	-0.854667	0.227132	0.494628	0.573533	0.978312	-0.991228	-0.632925	0.253766	0.739041	0.138829	-0.410727	0.314668	0.802699	0.246239	-0.591311	0.02079	-0.158029	1	0.665962	0.65706	-0.492224	0.76666	0.998941	-0.7339	-0.608298	0.999998	-0.811351
Li7 Bi1 O6	0.666216	0.999997	0.169608	0.908943	0.247846	1	-0.757765	0.125513	0.392152	0.869216	-0.0580026	-0.366776	-0.514531	0.175287	0.123768	0.888153	-0.555244	0.990132	-0.21184	-1	-0.133486	-0.226118	-0.68526	0.683862	0.426412	0.198219	1	-0.714684	0.331541	0	0.772872	0.00322735	-0.544243	0.626486	0.0348681	0.0498248	0.256684	0.117954	-0.400429	0.616629	-0.459611	-0.799683	-0.632281	0.822716	0.999741	0.344991	-0.0079406	0.958846	-0.277751
Li2 Cu4 O8	0.807696	0.757219	0.000125493	-0.321512	0	0.815422	-0.494884	0.999993	-0.662014	0.953757	0.919081	0.236432	-0.591051	-0.146293	0.955139	1	-0.735264	-0.0290754	-0.078837	0	0	1	0	0.923249	0.875258	0	0.548513	0	0.419342	0.983441	-0.0402678	0.725807	0	0.2555	0.924608	0.615802	-0.703612	0.999999	0	0.999999	0.622072	-0.0793673	-0.488477	0.563862	0.475072	0.432251	-0.316432	0.201846	0.579798
Li4 V3 O8	0.0709665	0.999979	-0.0762707	-0.609673	0.401828	1	-0.764484	1	-0.311305	0.522844	-0.0288992	-0.0839712	-0.832339	0.487664	0.999998	0.853966	0.417794	0.866603	-0.428008	-0.746346	-0.221014	0.971736	-0.718163	0	0.636361	-0.680708	1	-0.265034	-0.438648	0.264419	0.205914	0	-0.0803675	0.172166	0.791255	-0.0859455	-0.687316	0.217286	-0.160963	1	0.425911	0.284562	-0.385605	-0.21205	0.999946	-0.397772	-0.361462	0.999927	-0.455551
Li4 Ti6 O14	-0.986247	0.999692	-0.993006	-0.240148	0.57971	1	-1	0.656966	0.1406	0.886727	0.429551	0	-0.158241	0.76174	0.469064	0.61981	0.962034	0.998326	-0.996539	-0.838311	-0.52917	-0.366106	-0.539367	-0.120651	0.616679	0.53037	1	-0.998799	0.498217	0.257487	0.951579	0.120549	-0.0182185	0.541157	0.991577	0.185787	-0.327232	0	-0.518218	1	0.968337	0.981796	-0.647863	0.935719	0.991066	-0.528028	-0.682814	0.999656	-0.727017
Li7 Sb1 O6	-0.720039	0.944334	-0.997244	-0.736428	0.500674	1	-0.867545	0.660921	-0.529531	0.880268	0.458792	-0.056067	-0.433868	0.756615	0.243009	1	0.686226	0.997762	-0.999498	-1	-0.344332	-0.904109	-0.851148	-0.513357	0.495676	0.210611	1	-0.943748	0.427213	0	0.927689	0	-0.0526417	0.474189	0.996116	0.427346	-0.0876574	0	-0.424603	1	0.703387	0.992282	-0.599421	0.948699	0.999999	-0.701547	-0.470675	0.998599	-0.722889
Li6 Ti2 O7	0.617187	0.999784	0.0310445	-0.554569	0.402928	1	-1	0.42562	0.326872	0.589262	-0.0675322	0	0	0.685281	0.397628	0.699757	0.430967	0.842536	-0.938599	-0.80645	0.102425	0.835984	0.520157	-0.0851592	0.537393	0.293567	0.910385	-0.928312	-0.136957	0.126824	0.894817	0	0.762793	0.225171	0.850782	0.0401384	-0.485194	0	-0.234419	0.611683	0.332116	-0.782312	-0.655982	-0.669446	0.999997	0.358422	-0.660019	0.999969	-0.727981
Li4 C1 O4	0.892742	0.992	-0.983715	0.958437	0.552234	1	-1	0	0.631917	0.969597	0	0	-0.125415	0.749461	0.0171736	1	0.69666	0.826899	-0.9983	-0.999896	0.00034833	0.999998	-0.793744	-0.508222	0.976551	0.0125914	0.999564	-0.036924	-0.19748	0	0.993196	0.163573	0.113097	0.884976	0.502414	-0.167116	-0.765496	0	-0.651493	1	0.709325	0.52993	-0.889361	-0.761067	0.999998	-0.747718	-0.62557	1	0.660024
Li5 Mn4 O8	0.90693	0.999998	-0.71166	0.633894	0.0639038	0.801717	-0.678867	0.999994	-0.122927	0.416843	0.507096	-0.00428408	-0.678435	0.355604	0.975395	0.774308	0.496461	0.966127	-0.296125	-0.362285	-0.077727	0.999407	-0.423858	-0.261157	0.615324	-0.260661	1	0.126688	-0.936495	0.745637	0.0339293	0.183511	-0.46956	0.398829	0.387735	0.410117	-0.244505	0.71074	-0.274524	0.833744	0.0664023	-0.0171379	-0.357611	-0.362921	0.99889	-0.243464	0.288773	1	-0.832549
Li7 Zr1 O6	-0.405004	0.94011	-0.921314	-0.91249	-0.357548	0.896368	-0.823539	0.797888	0.463412	0.516572	0.282339	-0.079513	0.377184	0.744035	0.391891	1	-0.223657	0.957947	-0.358839	-0.920962	-0.341532	-0.861129	-0.978032	0.0867421	0.270627	-0.504568	1	-0.873231	-7.14525e-06	0.610231	-0.974502	0.0530441	0.0681562	0.40781	0.972967	-0.259986	-0.653211	0.183678	-0.275422	1	0.789424	-0.184883	-0.554549	0.0429672	-0.840821	-0.13409	-0.104965	0.999882	-0.347208
Li4 Hf2 O6	0.998003	0.994042	-0.857629	-0.252649	-0.87138	1	-1	0	0.617143	0.991464	0	0	-0.369519	0.758846	0	1	-0.314179	0.713795	-0.99668	-1	-0.137914	0.994397	-0.580566	0.427879	0.615454	0.715045	1	-1	-0.165133	0	0.976064	0.0103813	0.690026	0.432862	0.581307	0.244542	-0.65798	0	-0.452829	0.931042	0.625765	0.961731	-0.879686	-0.0450173	1	-0.579829	-0.43145	0.999676	-0.663663
Li1 Zn1 O2	0.570096	0.999916	-0.918519	-0.490589	-0.306944	0.948213	-0.59532	0.678012	-0.109676	0.741163	0.52141	-0.0365129	-0.22713	0.560421	0.573673	0.619647	0.685074	-0.589114	-0.991694	-0.690873	0.0554702	0.74789	-0.738761	0.616079	0.368642	-0.664261	0.886823	-0.806176	0.564833	0.349405	0.573218	0.224969	-0.694262	0.406176	0.741702	0.114962	0.448027	0.445132	-0.206291	0.560235	0.678769	-0.864701	-0.555622	0.960135	0.918659	0.390067	0.73028	0.999627	-0.630887
Li2 As2 O6	-0.511952	0.935787	0.586151	0.131382	0.150822	1	-0.942546	0.349374	0.526059	0.801713	0.0431372	-0.11518	-0.234685	0.741186	0	0.749906	0.694173	0.996987	-0.785657	-0.986353	-0.213659	0.736504	-0.959976	0.151869	0.454461	0.678789	0.947322	-0.910493	-0.851134	0.0713212	0.923295	0.00745774	0.969726	0.477075	0.967726	0.0247385	0.38253	0	-0.370507	0.433001	0.278161	0.692011	-0.588018	0.360751	0.756433	-0.953713	-0.563604	0.907365	-0.538545
Li4 Rh2 O6	0.599147	0.913054	-0.29217	-0.894673	0	0.774303	-0.725	0.758676	-0.527806	0.408542	-0.426711	-0.149544	-0.237709	-0.141643	0.683826	0.280755	0.1247	-0.738677	-0.146323	-0.837329	-0.547311	0.169103	-0.0996154	0.847738	0.781746	-0.16	0.852933	-0.480965	-0.579571	0.262168	0.025737	-0.112389	0.610964	0.651765	0.284352	0.764401	-0.701317	0.828483	0	0.738293	0.034806	-0.274414	-0.481115	0.904009	1	0.304057	0.581647	0.999862	-0.930016
Li2 Cu6 O6	0.495731	0.692087	-0.0645366	-0.467159	0	0.647479	-0.458218	0.67142	-0.749606	0.580789	0.584817	-0.35486	-0.712391	-0.559958	0.521438	0.701384	0.0699667	0.00797475	-0.0016672	0	0	0.408939	0	0.995937	0.553583	-0.0063703	0.199487	0	0.817846	0.999387	-0.14056	-0.951246	0	0.38592	0.33888	0.663261	-0.141219	0.989559	0	0.737017	0.002443	-0.149914	-0.552118	0.107162	0.0748963	0.558218	0.237731	0	-0.736473
Li1 Ti4 O8	0.303815	-0.944192	-0.0221064	0.998292	0	0.477103	-0.710769	1	0.221116	0.0225465	-0.0400062	0	0.169898	0.115035	0.688722	0.183765	0	0.365108	-0.555292	-0.7858	-0.170614	0.19563	-0.229884	0.469107	0.246117	-0.0403067	0.925613	-0.641653	-0.909337	0.763629	-0.0815683	0.119272	0.713954	0.47229	-0.185129	0.437033	0.703091	0.661995	0	0.401963	0.036199	0.720731	-0.235638	0.773982	0.999892	-0.684479	0.543493	0.661908	-0.539668
Li2 Sb2 O4	0.751534	0.508382	-0.85303	0.992226	0.386979	0.911927	-0.721685	0.838266	0.348105	0.548282	0.200631	0.023401	0.394607	0.360416	0.755884	0.656299	0.878122	0.976543	-0.341831	-0.593073	-0.760298	1	-0.406441	0.184292	0.548148	-0.336847	0.975892	-0.895403	-0.590481	0.605478	0.496958	0.431757	0.312415	0.315309	-0.109175	-0.597444	-0.772483	0.234153	-0.236479	1	0.930814	0.513208	-0.523947	0.948386	0.808787	-0.783606	-0.573819	1	-0.766518
Li1 Fe5 O8	0.746267	0.999987	-0.166141	0.0361825	-0.134979	0.80719	-0.832404	1	-0.496574	0.690101	-0.515828	-0.216576	-0.882154	-0.333677	0.57862	0.554246	-0.127306	0.471067	0.61026	-0.559321	0	0.510071	-0.061114	0.771225	-0.619759	0	1	-0.561955	0.56629	0.808394	0	-0.0931808	-0.239861	0.704693	-0.0207387	0.092381	-0.0991788	0.977145	-0.0755836	0.511541	0	-0.11526	-0.374054	0.484626	0.833124	0.779402	-0.0814538	0.836735	0.258276
Li2 Cr4 O6	0.389161	0.554437	-0.65172	-0.667202	0.645242	0.836635	-0.636458	0.890888	-0.246121	0.496479	-0.12819	-0.223784	0.444288	-0.622401	0.856386	0.653053	0.399081	-0.826984	-0.918987	-0.597317	-0.210018	0.769751	-0.160656	-0.445086	0.796686	-0.0703363	0.999995	-0.5457	-0.454264	0.38049	-0.155049	0.153078	-0.587015	0.51663	0.574168	0.150727	0.819898	0.0161005	-0.242923	0.396371	-0.00742295	0.402858	-0.379216	0.525861	0.964732	0.544306	0.266556	0.99175	-0.652483
Li12 P4 O16	0.453676	0.642545	-0.372791	-0.593382	-0.0858493	1	-1	0	0.719806	1	-0.0746502	0	-0.946249	0.749362	0	1	0.84087	0.933984	-0.957782	-1	-0.000150778	0.985997	0.0271779	-0.329716	0.935803	-0.0436395	0.999996	-0.992295	-0.00585702	0	0.881056	0.0931294	0.862256	0.872554	0.301818	0	-0.668305	0	-0.76952	1	0.694264	0.80697	-0.924053	-0.759845	1	-0.576261	-0.700132	0.999992	-0.718512
Li8 Sn1 O6	-0.207447	0.941167	-0.545723	0.972856	-0.712292	0.961491	-0.914002	0.419813	0.422356	0.629182	-0.0710325	-0.331833	-0.853632	0.755839	0.543679	1	0.381425	0.943216	-0.452565	-1	-0.0770012	0.999932	-0.81734	0.0859094	0.61584	-0.644507	0.999993	-0.996349	0	-0.721762	0.677792	0.019843	0.976445	0.489237	0.232587	-0.239874	-0.838663	0.191388	-0.363466	1	0.622211	0.185393	-0.608291	-0.887507	0.999998	-0.949744	-0.215184	1	0.446885
Li2 C4 O4	-0.325747	0.536555	-0.00706589	0.241686	0.0437419	0.877055	-0.482925	0.0215205	0.494611	0.642621	0.03423	0.00727174	-0.0674416	0.133553	-0.0698142	0.86058	0.271176	0.0598507	0.694533	-0.500242	-0.101441	0.70481	0.513684	-0.0287641	0.147956	0.0906661	0.587376	0.344341	0.0564041	0	0.87329	-0.0582911	0.873606	-0.0149597	0.20281	0.0700524	-0.306766	0.00343065	-0.62027	0.190666	0.545351	0.572267	-0.578753	-0.106062	0.350578	-0.254123	-0.437626	0.593934	0.00392567
Li2 Ta2 O6	0.263312	0.576481	-0.696566	0.562654	0.662283	1	-0.797517	-0.239214	0.499274	0.81476	-0.0868767	-0.337212	-0.697946	0.706992	0.319262	0.802935	0.744076	0.988721	0.137264	-0.999939	-0.403034	0.355126	-0.725465	-0.12426	0.660355	0.162989	0.999998	-0.873165	-0.300993	0.160639	0.932164	0.101601	-0.671499	0.412908	0.993419	0.0588125	-0.773234	0	-0.229528	1	0.664559	-0.877778	-0.704447	0.788118	0.0256489	-0.630948	-0.600075	0.999678	-0.4968
Li1 Ni1 O2	0.874154	0.863889	0	-0.0304226	0	0.717977	-0.460241	-0.7182	0.969289	0.744155	-0.0428935	-0.211902	0.725541	-0.614156	0.587285	0.839087	-0.352833	-0.564277	-0.057129	-0.251868	-0.0157135	0.68806	0	-0.982972	0.929529	0	0.571079	-0.0845385	-0.775319	0.993919	0.137598	0.923857	-0.00563631	0.647342	0.997261	-0.50343	0.31575	0.999719	0	0.522316	0.245649	-0.287603	-0.371015	0.551403	0.596276	0.316755	0.619105	0.319537	-0.951503
Li4 Hf2 O6	0.710553	0.89155	-0.532544	0.367402	-0.28122	1	-0.995175	0.0696772	0.778864	0.957647	-0.040501	-0.271554	-0.712005	0.735481	0.100763	1	0.713832	0.150155	-0.93576	-1	-0.163398	0.999974	-0.801923	-0.153708	0.622306	0.360669	0.999875	-0.999999	-0.0460948	0	0.888954	0.0954552	-0.739328	0.588969	-0.804375	0.150799	-0.851535	0	-0.372507	1	0.325067	-0.757771	-0.799653	0.999795	0.998922	0.0496313	-0.55725	0.999999	-0.567401
Li1 Mn1 O2	0.753789	0.840324	-0.667367	-0.327657	-0.0630693	0.823958	-0.816681	0.949442	-0.351631	0.492043	-0.580152	-0.0638002	0.47456	-0.477266	-0.667045	0.986176	-0.357801	-0.683288	-0.537822	-0.614451	-0.195552	0.637112	-0.0519755	0.419091	0.078597	-0.263977	0.999995	-0.591719	0.302379	0.445118	0.0694899	0	0.837374	0.58292	-0.041291	0.308047	-0.903979	0.473914	-0.242382	0.440488	0.233748	-0.87595	-0.529221	0.791348	1	0.479908	-0.617475	1	-0.773372
Li2 V2 O4	0.950524	0.96762	-0.684639	-0.736207	0.69663	0.871446	-0.799727	1	-0.473289	0.522086	0.216482	0	-0.399823	0.372843	0.99427	0.656216	0.166094	0.599506	-0.524112	-0.567614	-0.601234	0.916681	-0.188108	0.483211	0.481982	-0.404742	0.999996	-0.929204	0.124224	0.340426	0.00576282	0.277834	-0.656871	0.416206	0.526236	0.304993	-0.720756	0.650438	-0.288491	0.68995	0.30311	-0.723019	-0.490722	0.851313	1	0.103248	-0.120889	0.999946	0.521661
Li2 Mn1 O2	0.973041	0.7097	-0.535354	0.243247	-0.204471	0.966134	-0.87625	0.28226	-0.200383	0.66065	0.0578425	-0.0685567	-0.231168	0.469898	0.106886	0.911758	-0.69172	0.623214	0.0340299	-0.86624	-0.155083	1	-0.918367	0.811614	0.387362	0.0667585	0.961389	-0.823921	0.0879591	0	0.433806	0.120774	0.771487	0.575759	-0.381148	0.397071	-0.494624	0.134049	-0.26898	0.368905	-0.263259	-0.642568	-0.654031	0.921592	1	0.0595358	-0.405155	1	-0.426464
Li1 Ti4 O8	0.593681	0.987273	-0.162437	-0.814955	0	0.71561	-0.651192	1	-0.00743448	0.00249076	-0.690274	-0.467676	0.684061	0.103882	0.997058	0.347261	0.220525	0.445562	0	-0.424756	-0.645613	0.551506	-0.469666	0	0.967486	0	0.880491	-0.746859	-0.922468	0.991637	0	-0.120792	0	0.246229	0.172837	-0.785911	-0.386969	0.831556	0	1	0.769225	0.545156	-0.454414	-0.0392155	0.9499	0.050982	0.186661	1	-0.939457
Li4 Ge2 O6	0.240068	0.996872	-0.778652	-0.596183	0.608002	1	-1	0.212202	-0.305709	0.996165	-0.307626	0	-0.108151	0.74394	0.231278	0.867394	0.838282	0.983033	-0.995405	-0.999999	-0.226564	0.999739	-0.845116	0.068555	0.672871	-0.239605	1	-0.997833	-0.190105	0.108316	0.99163	0	0.664773	0.455776	0.107931	-0.0138821	-0.752788	0	-0.439617	1	0.505267	-0.154784	-0.794212	-0.615329	1	-0.476981	-0.568729	0.999998	-0.591342
Li3 Br1 O1	-0.934241	0.986005	-0.407817	0.888192	0.731234	1	-0.994757	0	0.726842	0.677211	0	0	-0.402902	0.747087	0.0834853	0.789906	0.888864	0.999349	-0.999991	-0.961313	-0.303654	0.725617	0.0042862	0.411014	0.295979	0.51691	1	-0.998395	-0.387769	0	0.938975	0.064639	0.844351	0.410539	0.12162	0.235837	-0.579518	0	-0.48099	0.43097	0.478134	0.760265	-0.699157	-0.852754	0.78557	-0.981397	-0.602294	0.999999	0.095233
Li2 Zr4 O8	0.113742	0.958613	0.235827	-0.407514	0	0.47789	-0.916881	0.999998	0.480666	0.441079	-0.419798	0.000664744	0.377716	-0.314811	0.689647	0.450766	0	-0.510015	-0.0839799	-0.753965	-0.151852	0.628264	-0.0958291	0.34696	0.899144	-0.263852	0.99328	-0.694839	-0.117309	0.973793	0	0.505783	0.170793	0.649778	0.634848	0.419941	-0.0218624	0.926361	0	1	0.277492	0.163072	-0.0802825	0.753564	0.998611	0.725001	0.343463	0.411194	0.0863493
Li7 Sb1 O6	0.287825	0.996006	-0.59561	-0.219276	-0.113111	0.874495	-0.87467	0.709413	0.808266	0.586267	-0.075274	-0.358204	-0.889528	0.726499	0.581094	1	0.011693	-0.401028	-0.252764	-1	0.220335	0.996808	-0.883548	0.0190707	0.613947	-0.238765	1	-0.675438	0.00898467	-0.111238	0.641898	0.0382881	0.997644	0.523719	0.999764	-0.509966	-0.659979	0.205365	-0.460249	1	0.761181	0.254026	-0.539389	-0.817321	0.965357	-0.169674	-0.298713	1	-0.37053
Li2 Ti2 O4	-0.277293	0.808033	0.0288802	0.676313	0	0.586968	-0.843792	0.997138	0	0.046011	0.315696	0	0.378201	0.0717467	1	0.324389	0.169009	0.998256	0	-0.509571	-0.891445	-0.243305	-0.468993	-0.430923	0.289944	0	0.938246	-0.856233	0.681485	0.501019	0	-0.35037	-0.257243	0.438408	0	0.598266	0.0749516	0.723737	0	1	0.886205	0.331854	-0.27476	0.923885	0.390896	-0.364058	0.520894	0.698684	-0.737666
Li2 Mn2 O4	0.938886	-0.709356	-0.642809	-0.699355	0.109067	0.682527	0.634068	1	0.119569	0.451936	-0.606568	0.262785	-0.0770271	-0.725196	0.300627	0.765928	-0.193453	-0.565911	0.174988	-0.365632	-0.304344	0.753953	-0.144314	0.470784	0.762902	-0.00560973	-0.917661	-0.528887	-0.184506	-0.551746	0.0785105	-0.00143654	0.934807	0.522636	0.418742	0.189408	0.914131	-0.630709	-0.341379	0.368129	0	0.150631	0.474716	0.710697	0.999589	0.566219	0.769328	-0.622197	-0.0165815
Li3 Cr1 O4	0.642425	0.99886	-0.691484	-0.111183	-0.243999	0.816497	-0.829629	0.979412	-0.322596	0.620611	0.364482	-0.0189747	-0.824587	0.433836	0.931038	0.643403	0.347701	-0.684997	-0.42653	-0.598013	-0.124149	0.874863	-0.415647	0.373466	0.629205	-0.624045	1	-1	0.608142	0.450753	0.412006	0.171387	0.405374	0.352794	0.571887	0.503412	-0.628161	0.489105	-0.196865	1	0.811204	0.386359	-0.647182	0.972765	0.950389	0.527288	0.654109	0.999827	-0.859758
Li2 Sb2 O6	0.589583	0.999875	0.60352	0.608955	-0.529072	1	-0.919714	0.903483	0.184816	0.644017	0.189828	-0.434216	-0.76884	0.0691052	0.755802	0.96709	0.868049	0.938745	-0.886366	-0.864864	-0.411921	0.945624	-0.996771	-0.055126	0.49391	-0.705986	1	-0.70686	-0.624188	0.473344	-0.263501	0.0676498	-0.252139	0.209839	-0.662525	-0.37434	-0.518359	0.0254557	0.0374476	1	0.623929	0.461181	-0.541974	-0.88782	0.71155	-0.832118	-0.516767	0.999954	-0.851028
Na2 Li2 O2	0.784614	0.854076	-0.313821	-0.57969	-0.407569	0.916808	-0.938914	0.224031	0.606495	0.761354	-0.00682404	-0.00449068	-0.108605	0.718844	0.00702943	0.865237	-0.371421	0.979753	-0.905686	-1	-0.0669141	1	-0.881166	0.781977	0.327437	-0.683903	0.975763	-0.785713	0.331642	0	0.804853	0.136935	0.886541	0.736246	0.461889	-0.228665	-0.17409	0.0558284	-0.376223	0.579954	0.2106	-0.531481	-0.589002	0.992285	1	0.283275	-0.326436	0.980405	-0.19111
Li8 O4	0.805213	0.847999	-0.774039	0.820555	-0.923301	1	-1	0	0.677129	0.953186	0	0	-0.411684	0.741518	0	1	-0.509645	0.77805	-0.723606	-1	-0.0245378	1	-0.449564	0.946951	0.637443	0.0731087	0.999655	-0.999999	0	0	0.865022	0.111687	0.958095	0.779108	-0.262347	0.438796	-0.60644	0	-0.597651	0.934101	0.474644	0.147868	-0.836482	-0.737007	1	-0.644459	-0.161034	1	-0.11556
Li2 Fe4 O8	0.93831	0.96041	0.245279	-0.151885	-0.390893	0.675504	-0.593492	1	0.365173	0.501373	-0.453122	0.180231	-0.398922	-0.307653	0.999805	0.88366	-0.572745	-0.748922	-0.313934	-0.42277	0	0.750146	0	0.43406	0.998048	-0.114865	0.999954	-0.402166	-0.882647	1	0	0.933281	-0.00340331	0.436938	0.358557	-0.400615	-0.599732	1	0	1	0.358864	-0.297916	-0.24849	0.777401	0.879464	0.275853	0.411247	0.828221	-0.941653
Li7 Bi1 O6	-0.0293356	0.666404	0.885849	0.998433	0.307228	0.907974	-0.7634	0.333626	0.558673	0.676469	-0.0103515	-0.281241	-0.0676395	0.81484	0	0.797033	0.916054	0.981443	-0.631387	-0.99998	-0.292075	0.982221	-0.992941	-0.46978	0.246641	-0.533074	0.929243	-0.217025	-0.46604	-0.135224	-0.313174	0.0189039	0.962041	0.551707	0.560725	0.103195	-0.70086	0.154607	-0.445875	0.492921	0.12282	0.538769	-0.625749	0.613366	-0.636612	-0.971064	-0.00679361	0.999915	-0.203906
Li2 Nb4 O11	0.558863	0.840417	-0.947976	0.864394	0.620418	1	-0.848819	0.359889	0.493994	0.737966	-0.357177	-0.0408097	-0.172563	0.502519	0.326915	0.672476	-0.0378834	0.93516	-0.818588	-0.918819	-0.233493	0.980758	-0.19757	0.310406	0.371703	-0.0572785	0.996066	-0.872028	-0.115216	0.111156	0.982527	0.355778	0.641393	-0.220521	-0.978508	-0.0644397	-0.577981	0	-0.245921	0.809753	0.822112	-0.800964	-0.704006	0.986567	1	-0.647912	-0.663339	0.999996	0.291483
Li2 Mn2 O4	0.91619	0.973293	-0.486939	0.806907	0.111027	0.787666	-0.802661	0.832909	-0.190933	0.56424	-0.478184	-0.0330718	-0.713098	-0.030557	0.562813	0.721593	-0.314544	0.696537	-0.452002	-0.536736	-0.233053	0.71288	-0.161235	0.671622	0.638683	-0.156954	0.998531	-0.666442	0.109555	0.510976	0	0.246209	-0.291581	0.691883	-0.781187	0.19682	-0.432953	0.894601	-0.163907	0.383498	0	-0.740499	-0.412771	0.674026	1	-0.287625	-0.494632	0.999991	0.199054
Li4 C1 O4	0.711194	0.59361	-0.952033	-0.801205	-0.803107	1	-1	0	0.757483	0.997885	0	0	-0.581484	0.643296	0	1	-0.815259	0.0436847	-0.795494	-0.998482	0	0.990305	-0.0553167	0.352478	0.973071	0.593243	0.999958	-0.829813	0.25877	0	0.991627	0.0684254	0.996185	0.999999	0.313648	-0.0778245	-0.844522	0	-0.860251	1	0.720427	0.408084	-0.991794	-0.760863	0.99996	0.140162	-0.686398	0.997835	0.344563
Li2 Bi1 O3	0.284134	-0.271366	-0.0181452	0.58905	0	0.594808	-0.738757	0.984987	0.26673	0.726033	-0.47753	-0.252297	0.534078	-0.569173	0.357534	0.310338	0	0.665699	-0.270465	-0.819009	0	0.663957	-0.13098	-0.0392609	0.921456	-0.0310322	0.86793	-0.513947	-0.976339	0.644209	0.108072	-0.35226	0.409372	0.608001	0.0907728	-0.147091	0.624672	0.927534	0	0.734515	0	-0.308873	-0.382621	0.355058	0.999984	-0.414548	0.716222	0.523103	-0.159713
Li2 Nb2 O6	-0.699872	0.999997	-0.662454	-0.93596	0.831805	1	-0.949255	0.767171	-0.250014	0.775234	0.412375	-0.0143869	-0.531932	0.666721	0.630062	0.86849	-0.308031	0.946749	-0.908595	-0.919643	-0.426643	0.919774	-0.986617	-0.138326	0.680931	0.54224	0.995697	-0.660026	0.714931	0.23294	0.388951	0	-0.603258	0.262057	0.997772	0.172634	-0.624925	0	-0.143904	0.903235	0.0449677	0.732439	-0.541321	0.482287	1	0.0390998	-0.558309	0.997089	-0.974804
Li4 Zr2 O6	0.0628067	0.97646	-0.882051	0.816947	0.797201	1	-1	0.314027	0.596495	0.781609	0.285781	-0.156778	-0.215827	0.660864	0.193386	1	0.522143	0.938106	-0.979132	-1	-0.150569	0.994804	-0.802687	0.357308	0.632387	0.674554	1	-0.999998	-0.299195	0.0851051	0.938688	0.00901734	0.989911	0.305285	0.738595	0.334399	-0.58696	0	-0.315073	1	0.327179	0.69023	-0.791047	-0.789993	1	-0.650781	-0.52185	0.999998	-0.53048
Li3 Ti4 O8	-0.606744	-0.218044	-0.427887	-0.842791	0	0.711401	-0.550974	0.972392	0.287892	-0.046791	-0.214212	-0.358679	0.439304	-0.133404	0.646121	0.277525	-0.156808	-0.763204	0.150137	0.458962	-0.869642	0.132546	-0.417436	-0.0143937	0.692157	0	-0.221032	-0.193198	0.0398474	-0.48118	0	-0.760248	0.767495	0.33163	0.0209274	0.0197799	0.162883	0.676274	0	0.606618	0.0447317	0.694494	-0.424061	0.993086	0.186588	0.463838	0.207821	-0.248286	0.591167
Li2 Fe2 O4	0.727423	-0.729365	-0.0787099	0.857251	0.215966	0.852576	-0.849028	0.999776	-0.0467032	0.500091	-0.299728	-0.0205437	-0.687078	-0.461384	0.998316	0.752907	0.398815	0.567022	-0.473471	-0.633949	-0.343004	0.999705	-0.0495324	0.259807	0.898178	-0.109036	0.999962	-0.923841	-0.699099	0.83259	0	0.26587	0.512365	0.367777	0.293542	-0.327266	-0.807637	0.77019	-0.101454	0.913079	0.490187	0.271872	-0.341715	0.963392	0.999977	-0.100546	-0.560417	0.99874	-0.884946
Li2 Mn2 O4	0.96702	0.57167	-0.597188	0.872655	0.190361	0.838011	-0.828883	0.947983	-0.234422	0.479063	-0.436528	-0.225682	-0.267794	-0.510811	0.706433	0.787569	-0.239515	0.62886	-0.131697	-0.49297	-0.411474	0.827826	-0.409933	0.453007	0.499021	-0.184318	0.997883	-0.733885	-0.858148	0.398527	0.111842	0	0.889089	0.590063	0.746513	0.232388	-0.644947	0.274578	-0.206052	0.20092	-0.20354	0.158704	-0.459652	0.806987	0.9957	-0.561986	-0.657448	0.999994	0.802124
Li4 Ti3 O8	0.896243	0.999954	-0.880141	-0.586062	0.544362	1	-0.961667	0.702287	-0.438408	0.636269	-0.549609	0	-0.351265	0.333157	0.812303	0.607594	-0.929923	0.831944	-0.819629	-0.694736	-0.747941	1	-0.91215	0	0.866783	0.656644	1	-0.96939	0.465081	0.469217	0.531708	0.170963	0.262071	0.415366	-0.481763	0.510935	-0.796453	0.231641	-0.295294	1	0.992124	-0.997101	-0.660237	-0.101539	1	0.140747	-0.474119	1	-0.787116
Li2 Ti4 O8	0.0405934	1	0.345815	-0.4864	0	0.625178	-0.774126	0.999999	0	0	-0.629247	-0.272493	0.455511	0.659936	0.999999	0.171251	0.0682486	0.959042	0	-0.627541	-0.702242	0.334724	-0.144791	0.114426	0.699526	0	0.815778	-0.906587	0.98125	0.987888	0	-0.216161	0.371222	0.260279	0.0103688	0.754185	-0.274563	0.835783	0	1	-0.0419268	-0.17785	-0.386874	-0.58802	1	-0.371649	0.363653	0.847917	-0.30942
Li5 Cr1 O5	0.688604	-0.546617	-0.997295	-0.872408	0.154524	0.980619	-0.610623	0.637167	-0.326266	0.711237	-0.172073	-0.121763	-0.0604859	0.525904	0.693451	0.63932	0.35894	0.755568	-0.994788	-0.803137	-0.290345	0.880146	-0.810792	0.218562	0.560755	-0.485516	1	-0.822013	-0.0704371	0.151092	-0.387573	0.0762082	-0.255698	0.431148	-0.163784	0.280437	-0.0162073	0.259094	-0.224279	0.847116	0.879423	-0.723391	-0.501307	0.898715	0.86701	0.0626645	0.358653	0.999993	-0.900868
Li4 Mn2 O6	-0.466706	0.965144	-0.272357	0.4402	0.536327	0.98893	-0.722236	0.999906	0.0891816	0.435081	-0.508951	-0.22268	-0.292025	0.119535	0.85503	0.74976	0.395758	-0.269016	-0.239888	-0.693839	-0.621283	0.975598	-0.0977437	0	0.715217	-0.571981	0.874061	-0.992499	-0.353666	0.691301	0.187903	0	-0.346862	0.225358	0.49008	-0.66306	-0.666076	0.225315	-0.0226766	0.895562	0.700174	-0.399386	-0.465111	-0.784768	0.99976	-0.114124	-0.519112	0.999994	-0.895742
Li8 Zr1 O6	-0.142801	0.918407	-0.660476	0.128518	-0.428476	1	-1	0	0.438435	0.939875	0	0	-0.517356	0.758606	0	1	0.634575	0.33173	-0.914899	-1	-0.0555245	0.999974	-0.0117024	0.728372	0.629056	0.0274272	1	-0.999995	0.0696903	0	0.933035	0.0350542	0.733104	0.910996	0.45202	0.454495	-0.917864	0	-0.478504	1	0.507434	0.009952	-0.730502	-0.599245	0.999999	0.209852	-0.301601	0.999991	-0.197988
Li4 Re2 O6	-0.687155	0.867495	0.33924	0.403518	0.0232533	0.571667	-0.639193	0.999999	-0.0492476	0.448622	-0.076169	-0.303614	0.401935	-0.525199	0.999981	0.536507	0.0703507	-0.528614	0	-0.365373	-0.487085	0.697291	-0.330867	0.225183	0.818895	-0.218469	0.860139	-0.999999	-0.978235	0.996852	0	0.208961	0.142533	0.321846	0.624734	-0.751939	-0.269143	0.771124	0.0314481	0.909088	0.205022	0.372912	-0.27117	0.578785	0.915291	-0.629574	0.561356	1	-0.969833
Li4 C1 O4	0.993604	0.505663	-0.814016	0.705796	-0.10515	1	-0.866082	0	0.753542	0.883775	0	0	-0.678952	-0.83722	0	1	-0.980735	0.323249	-0.160979	-0.999999	-0.00645337	0.999994	0.160218	0.732447	0.985579	0.696611	0.990559	-0.753809	-0.510804	0.0255824	0.99893	0.318222	0.996803	0.96381	0.537577	0	-0.280879	0	-0.681847	0.928473	0.644354	0.647479	-0.803505	-0.761286	0.976602	-0.974596	-0.471974	1	-0.349532
Li2 V1 O2	0.737162	0.999848	-0.167733	0.21411	0.602579	0.852844	-0.769335	0.999369	-0.308607	0.604884	0.25157	-0.187716	-0.872063	0.19215	0.920924	0.801141	0.687753	0.965401	-0.463388	-0.735564	-0.468686	0.948561	-0.910099	0.268383	0.585872	-0.640843	0.879893	-0.314303	-0.812212	0.641951	0.434227	0.125974	-0.563935	0.365266	0.806881	-0.125619	-0.731255	0.285225	0.30475	0.92952	0.215706	-0.0798379	-0.445975	-0.183591	0.99967	-0.662173	-0.168484	1	-0.98304
Li1 Ti8 O13	0.312192	-0.426276	-0.15855	-0.29234	0	0.521553	0.326554	0.953378	-0.0252802	-0.0450958	-0.305275	0.0671862	0.171065	-0.171118	0.261733	0.225491	0	-0.3905	0.269643	0.419053	-0.728766	0	-0.120477	0.226615	-0.381178	-0.0153349	-0.310341	-0.263345	0	0.50288	0	-0.583461	0.429539	-0.572334	-0.0095707	0.744059	0.419682	0.557665	-0.0232613	-0.259209	0	0.235333	0.175659	0.659451	0	0.432622	0.211977	-0.1415	0.756704
Li1 Ti3 O6	-0.50582	-0.0476019	0.228126	0.878702	0	0.610557	-0.742335	0.999802	0	0	-0.0451555	-0.609908	0.656781	0.067615	0.999966	0.322612	0.270623	0.994645	0	-0.598964	-0.469649	0.423496	-0.468653	0	0.889168	0	0.963784	-0.853137	-0.444472	0.146125	0	-0.315324	0.11563	0.146456	0	0.512905	-0.0931706	0.843023	0	0.956753	0.629216	0.772118	-0.461979	-0.0166694	0.955073	0.533347	0.121781	0.999154	-0.631475
Li2 Mn4 O8	0.983424	0.652249	0.0227664	0.920643	-0.0946922	0.793	-0.796406	0.955741	-0.19955	0.397644	0.326999	-0.339337	0.30102	-0.0203471	0.891002	0.741632	-0.261053	0.589085	-0.594541	-0.428954	0.0849848	0.848349	-0.260909	0.340199	0.458153	-0.194077	0.999999	-0.780044	-0.125847	0.612445	0.0461951	0	0.710792	0.565141	-0.248524	0.164386	0.806685	0.723439	0.0129242	0.205774	-0.0539784	0.399955	-0.420196	0.600147	0.999826	0.159411	-0.105574	0.999979	-0.686073
[truncated: 207 more columns]

## Sheet: Figure 3(a-c)
Figure 3a										Figure 3b				Figure 3c
2-KS of materials	N	Material	Band gap(eV)	Crystal system	Space group	Atom	Norm KS value			t-SNE-1	t-SNE-2			t-SNE-1	t-SNE-2
	1	Y4Cu2O7	1.57	Monoclinic	C2/m	Y	0.98, 0.98; 1, 1			1.33361	-5.22715			5.57164	15.1428
						Cu	0.0033, 0.0031			1.3649	-5.16545			4.55559	-4.32519
						O	0.49, 0.49; 0.54, 0.54;			1.39715	-5.21239			-14.1578	-2.90851
							0.58, 0.58, 0.61			5.74683	-3.26887			-11.708	-5.7043
	2	K4Mo2O8	4.07	Monoclinic	C2/m	K	0.89, 0.89; 1, 1;			2.26996	-5.08715			3.74759	14.3154
						Mo	0.0029, 0.0029			1.66612	-5.30722			-13.8145	-15.0113
						O	0.41, 0.41, 0.41, 0.41;			-0.482345	-4.58944			6.52581	-2.25848
							0.52, 0.52; 0.58, 0.58;			1.74106	-5.38411			3.24018	12.8476
	3	Li5MnF8	1.98	Orthorhombic	Cmmm	Li	0.92, 0.92, 0.92, 0.92, 1			1.7074	-5.36814			7.97202	12.7723
						Mn	0.55			-0.389025	-4.63117			-14.1161	-7.0305
						F	0.0031, 0. 0031; 0.28, 0.28,			-2.37239	-0.80178			4.93272	-3.04092
							0. 28, 0. 28; 0.42, 0.42;			6.61237	2.0112			8.22261	4.60066
	4	Ca(PtO2)2	0	Tetragonal	P42/mmc	Ca	1, 1;			-2.36597	-0.834397			8.52761	2.43402
						Pt	0.0035, 0.0033; 0.22, 0.22;			2.42606	4.05631			-11.6889	-7.76198
						O	0.73			-7.35084	-2.88409			3.33317	-2.34596
	5	Li2Nb4O11	2.32	Monoclinic	C2/m	Li	0.68, 0.68;			-7.40405	-2.834			4.68526	11.7401
						Nb	0.81, 0.81; 0.995, 1;			4.26956	-5.73069			7.82219	-5.30706
						O	0.0029, 0.0029; 0.18, 0.18; 0.26, 0.26; 0.31, 0.31; 0.35, 0.35; 0.29; 0.42, 0.42;			-1.84653	4.31455			2.60472	9.22696
	6	BaLaI₅	2.24	Monoclinic	P2₁/m	Ba	1, 1;			4.1526	0.934476			9.35257	5.06317
						La	0.43, 0.43;			6.21876	-4.57264			14.4714	2.75297
						I	0.0018, 0.0018; 0.149, 0.149;			-3.35447	-5.55641			5.45447	8.0705
							0.34, 0.34, 0.34, 0.34; 0.38, 0.38;			5.23749	-2.75195			6.38711	-3.73602
	7	K5CuAs2	0.25	Hexagonal	P6₃/mmc	K	1, 1, 1, 1; 0.97, 0.97, 0.97; 0.97;			-3.38791	-5.59192			-12.7212	-4.1231
							0.90, 0.90;			5.03472	-2.84932			6.8448	2.6133
						Cu	0.0015, 0.0015;			4.39005	-3.10186			4.84051	5.60255
						As	0.84, 0.84, 0.84, 0.84;			4.11768	-3.16998			6.14477	11.4476
	8	TaNi₂Te₃	0	Monoclinic	P2₁/m	Ta	0.79, 0.79;			3.43203	-3.20884			-10.6022	-5.79897
						Ni	0.13, 0.13; 0.0023, 0.0023			4.08765	-3.18973			-13.0997	-13.1168
						Te	0.93, 0.93; 1, 1; 0.98, 0.98;			3.27726	-3.21491			14.4399	3.217
	9	Sr(GaTe₂)₂	0.45	Orthorhombic	Cccm	Sr	0.0017, 0.0017;			-1.86381	-2.20615			3.81757	10.5771
						Ga	1, 1, 1, 1;			-3.1594	-1.59319			5.26623	-0.734817
						Te	0.83, 0.83, 0.83, 0.83;			3.17749	-3.0276			-10.0955	-7.15354
							0.76, 0.76, 0.76, 0.76;			3.12205	-3.06097			-8.91066	-4.9876
	10	Co₂TcO₄	0	Orthorhombic	Imma	Co	0.12, 0.12; 0.0021, 0.0021;			2.8651	-3.07426			17.0482	6.99582
						Tc	0.80, 0.80;			2.81752	-3.04182			-11.7776	-14.4084
						O	1, 1, 1, 1; 0.90, 0.90, 0.85, 0.85;			2.50574	-3.24905			-8.81896	-8.26999
	11	Mg₂PN₃	3.8	Orthorhombic	Cmc2₁	Mg	0.12, 0.12, 0.12, 0.12;			-7.29761	-3.22269			-11.7661	-11.8874
						P	1, 1;			-7.35394	-3.21263			-13.3121	-11.615
						N	0.55, 0.55; 0.73, 0.73;			0.432185	2.27947			-14.4139	-12.5454
										2.84874	2.97316			7.23503	7.35468
										-6.59477	-3.02574			7.95952	7.29682
										-4.6379	3.78983
										-4.57434	3.8958
										1.01645	1.63593
										3.83923	3.95947
										-6.37782	-2.96721
										-4.68973	3.54197
										-7.91826	-0.0321059
										-7.94074	-0.107716
										3.35152	4.34724
										7.39102	0.529576
										1.20182	-2.54695
										0.32242	-4.76534
										7.44837	0.188439
										-3.32076	-4.40297
										-6.4702	-3.90895
										5.12396	0.408224
										-6.54125	-3.81718
										-6.6106	-3.78959
										5.77777	2.06969
										-0.71164	-2.5618
										3.14335	-5.17713
										-4.18294	-3.89999
										-0.727233	6.31527
										0.89811	-0.684723
										-1.26792	-0.833481
										-4.06548	-0.0394357
										3.99271	1.55318
										3.72095	1.44928
										-5.44667	-2.83548
										8.02604	-2.62271
										4.41928	-2.84655
										-1.91682	-0.836573
										4.5566	-0.680806
										-1.68547	-0.950593
										-3.6062	1.68928
										3.37366	0.105983
										3.35701	0.0982653
										-3.28653	1.63873
										3.32755	0.523214
										-0.452389	2.19512
										-0.417235	1.80861
										-3.37553	3.61785
										-4.44274	3.40712
										-8.54442	0.510546
										0.948293	3.77982
										-7.72208	0.362294
										-4.19581	3.49925
										-8.30771	0.26384
										-8.34469	0.601859
										-4.48528	3.31371
										5.91983	3.78046
										-1.45881	3.7579
										8.11797	0.943719
										-2.70103	3.99932
										-3.62482	4.0929
										8.09305	0.821306
										-4.43122	-4.40467
										8.7173	-0.759864
										6.74158	-1.5872
										2.61295	-3.57146
										2.71583	-3.55272
										3.13224	-4.57034
										-1.1906	-1.89131
										3.01537	-1.13476
										3.31766	-1.13188
										-2.5965	2.79074
										-4.27685	0.0905896
										6.26581	-4.55345
										-2.61056	1.8684
										-6.89541	-0.868234
										-3.19407	5.71109
										0.894909	4.7623
										8.2843	-1.77026
										-0.722453	-1.94843
										-3.49771	-1.63805
										-5.22116	3.9024
										0.930317	4.65083
										-5.40244	0.833051
										-2.78936	4.18433
										-2.38849	6.02533
										0.85308	4.82952
										2.98572	-5.56953
										-4.69448	-1.73504
										4.97949	1.70003
										1.85403	1.06574
										1.77542	1.04384
										1.79732	1.14905
										5.77159	-2.85109
										6.75061	-2.02526
										2.49412	-3.97153
										3.50903	-4.19832
										-0.756852	-4.51233
										-1.63038	-3.60384
										5.08641	1.44449
										-1.63474	-3.60577
										5.12175	1.48897
										4.99338	-3.22515
										-5.81728	-3.05473
										-5.36885	5.0433
										-0.825353	7.44129
										-1.29682	4.54209
										-6.66907	0.693027
										-4.23295	3.19083
										3.28024	-5.99539
										-2.97147	4.51007
										-7.35219	-0.188304
										-7.58853	1.43243
										-8.44298	-0.699844
										-1.05682	4.36171
										5.66984	3.85516
										5.7724	3.36853
										-0.802183	2.29212
										5.91097	1.60569
										-0.290523	-2.32733
										5.02115	0.0800532
										-3.17026	-3.45849
										3.58321	-5.26963
										1.50726	-1.60278
										-3.90967	-0.154079
										-0.273822	-0.239072
										-4.51316	-0.360213
										-4.70687	-0.133862
										1.98467	4.05401
										5.02167	-4.81192
										-2.58711	1.84085
										7.37738	0.730901
										4.89346	-1.54681
										-3.20569	-3.18508
										-5.00675	4.03982
										-5.36826	3.67178
										-0.0057626	2.63151
										-4.20625	3.63599
										-4.11944	5.33479
										0.998749	4.96763
										-7.01474	-0.228755
										8.23385	0.80758
										5.71969	1.36343
										3.01108	-1.25365
										-3.5116	-3.37986
										5.76195	1.49931
										-3.46314	-3.65487
										2.50491	0.0983367
										-2.6013	3.95081
										-7.22162	0.305511
										-7.66254	0.241181
										8.22772	-1.33407
										-3.40377	-4.74798
										6.91411	-0.284795
										-0.552631	-3.16858
										1.69762	-1.43867
										4.58761	-0.495576
										-1.22661	-1.27627
										-1.01398	-0.882953
										4.04166	-0.721002
										3.8492	-0.735317
										3.10334	-0.972312
										-4.22293	-2.15454
										-5.27504	4.82561
										4.59687	1.84489
										-3.52087	-3.29194
										-3.6368	-3.42265
										-1.80035	6.17757
										-0.550472	4.04718
										0.504425	3.49535
										4.91498	-5.52509
										-5.5926	-3.27578
										4.93903	3.94641
										-0.76895	2.67003
										1.70009	1.11783
										2.63297	3.27308
										-5.5383	-2.97172
										1.71121	1.06001
										7.61704	1.90637
										5.35646	-4.49549
										5.39169	-4.36357
										-3.62915	-4.45659
										-2.92613	1.23149
										2.64835	4.42115
										1.47548	-1.51313
										-0.303396	-0.915087
										-4.11372	-0.939027
										3.58325	-5.2256
										4.46833	-0.531502
										-1.08887	-0.663067
										-5.11828	-0.919613
										-5.49709	-1.04115
										1.92133	5.51158
										-6.96081	-1.99324
										3.19534	2.61748
										-7.02145	-2.05579
										-7.10687	-2.00252
										-4.38754	3.24679
										-4.35105	6.53437
										-7.74309	-3.18748
										3.58669	-6.10048
										-7.69787	-2.12991
										-7.65817	-1.91789
										5.78497	3.28817
										5.70186	3.23269
										3.50643	-3.49052
										-3.45978	-2.9262
										7.15385	0.0486808
										5.84015	0.232097
										-2.86365	-1.17923
										-2.8841	-1.21322
										8.27164	-2.03609
										0.47819	-3.38849
										-0.520907	6.37072
										-3.87301	1.86998
										-3.95466	1.86361
										-6.77392	0.239793
										-0.46949	1.59019
										1.23791	5.37403
										-1.05871	3.21054
										-7.23852	1.03415
										-0.0234482	-6.12319
										1.16265	-5.18924
										-2.04424	-6.19293
										7.26444	1.26387
										-1.36527	-2.24372
										2.11774	-0.861234
										1.42605	-3.9604
										2.31245	-0.738841
										-1.19391	0.841354
										7.99591	-3.22645
										-2.4616	0.0381017
										7.74319	-2.76779
										3.93003	-2.97822
										-1.70452	-2.69325
										-2.36623	1.22908
										-4.09846	4.64892
										1.0748	4.41874
										-3.49776	5.3349
										-1.67957	2.52528
										5.51298	3.25211
										-0.0758664	1.16589
										0.496635	-1.15859
										1.20241	3.25498
										2.51256	-0.511229
										5.04708	-4.6856
										-4.03241	-3.73258
										-1.41473	0.428772
										-6.76483	0.386928
										-6.89685	0.463647
										3.07675	5.66323
										2.98847	-5.45427
										5.03362	-4.65552
										-3.51294	2.36712
										-5.09773	-1.71043
										-4.39629	5.25216
										-2.4143	6.30042
										2.39814	2.0112
										2.5787	1.7991
										1.37217	-0.331055
										2.21413	2.0906
										6.75366	2.02264
										2.97933	-4.4958
										3.00864	-4.25375
										2.87879	-2.76119
										2.75093	-2.77575
										2.75592	-2.77527
										2.74022	-2.76219
										-2.82996	5.18316
										-2.86862	5.06657
										1.58888	2.74782
										-2.67299	4.68677
										1.50949	0.190881
										-5.38904	-1.38537
										2.46199	4.1708
										-5.40031	-1.4503
										-5.21558	5.01279
										-0.963848	2.2019
										-6.90684	1.60113
										3.15825	5.20876
										7.92489	-0.27037
										-1.35973	-2.40478
										6.74501	-0.51633
										6.55288	-0.676578
										-2.53483	-3.63178
										5.67424	-0.383073
										-2.20406	4.63873
										-4.03577	-2.58356
										5.19735	1.5021
										-3.07011	2.65138
										-0.468451	2.35115
										-0.487769	2.51849
										-6.45708	0.618121
										1.99089	3.20878
										7.24797	0.887697
										5.20842	-2.0073
										-3.24477	-3.3611
										-0.923191	-0.0322663
										7.99127	-2.93243
										-2.54642	-0.46316
										5.83774	-4.64722
										-2.9801	-4.71395
										-1.57535	1.57813
										8.67649	-0.890123
										-3.54946	-5.42063
										0.0653844	1.87665
										3.03804	-5.24964
										4.81856	-1.88439
										-3.42694	-3.23833
										-4.99764	3.30661
										2.70258	-5.3759
										-4.087	-3.07515
										8.77792	-0.883475
										-2.46832	-0.722942
										-3.51984	-1.13241
										0.117742	1.56193
										-7.00471	-0.021847
										-5.62077	3.75983
										1.99188	2.55103
										1.20862	1.98486
										1.2569	1.96127
										2.78457	3.11105
										-5.42029	-1.64362
										2.0702	2.23455
										-5.89716	-2.1345
										-5.26704	2.87154
										-8.19416	-0.155362
										-8.08376	-0.226565
										-8.05342	-0.239123
										1.75876	4.07703
										-7.58953	-0.302001
										-0.342203	5.15863
										-1.29597	6.4449
										-0.366485	5.15602
										3.35213	4.13913
										-6.14307	-2.50667
										-4.80397	1.63539
										1.98095	5.87753
										-0.744044	4.41054
										-1.34868	6.43332
										-3.36583	3.86619
										-1.78732	2.63874
										-7.14259	0.939386
										-7.21894	0.708903
										-0.747411	0.343846
										5.6402	3.89105
										-2.4694	5.52065
										6.91229	2.61108
										-2.64551	4.44138
										6.88979	-2.43078
										7.44022	-2.21714
										-3.37438	-4.95484
										-4.10427	-4.68915
										8.78239	-0.782258
										2.61169	-3.48989
										2.79523	-3.68745
										-1.70313	-1.93381
										-1.78968	-1.71459
										3.11219	-0.892327
										-3.91754	-1.45751
										-3.95438	-1.46257
										0.667595	0.80767
										8.75166	-0.729148
										-3.47979	-5.36028
										-0.792632	-1.15405
										2.08388	1.86038
										-5.31663	-1.66173
										-6.02926	-1.79065
										5.73418	1.96785
										1.49662	-2.2328
										3.89869	-0.0887876
										2.9257	-2.46189
										5.82441	-0.842454
										-2.30262	-3.13736
										6.69591	0.660044
										-3.83936	-4.78285
										-3.986	-4.62967
										2.52983	0.594397
										-0.888476	3.03723
										2.73925	3.20072
										-2.88097	6.08479
										0.0469005	-0.055224
										-2.7075	3.42563
										-6.49048	-0.186527
										-8.25778	0.969661
										-4.01771	2.57037
										5.68766	3.8201
										-6.13779	-1.95397
										1.63822	4.53983
										0.465328	-1.25
										3.52345	-5.90011
										-0.254993	-2.38421
										4.56411	-0.606968
										3.97269	-0.129234
										4.55397	-0.574384
										4.66802	-0.641302
										-0.403083	-2.62589
										-0.557192	-2.79435
										-1.81253	-3.55952
										-4.96492	2.13142
										-5.08063	2.03616
										-1.99337	3.3811
										-8.02825	1.1119
										3.74287	5.48613
										-5.0628	2.88618
										3.36997	-5.76717
										-3.92163	-3.02061
										-0.848977	6.31905
										-0.541466	0.155025
										-2.38579	4.10438
										0.986286	4.76342
										-3.78966	-1.77687
										-0.755858	-0.0652496
										-1.67307	4.42865
										-1.02078	0.315397
										-6.65536	0.445737
										-7.10309	0.138243
										-4.38691	3.49953
										-7.9364	0.019178
										-8.31083	-0.754849
										5.74268	3.9056
										-5.37986	-3.71191
										-7.86681	-0.615081
										-7.86088	-0.569603
										5.768	3.96892
										1.3883	-1.35437
										-2.39838	4.66047
										4.41409	2.93362
										4.78186	2.67832
										-2.38535	4.55594
										-7.877	0.117261
										-7.5941	-2.80782
										5.8092	4.1034
										-2.65338	4.88011
										-7.99818	0.017261
										1.85364	1.81083
										-1.14678	1.4898
										1.74973	4.51035
										-2.82866	4.91827
										-8.04529	0.591896
										-8.06479	0.677348
										5.90183	3.66921
										-8.50296	-1.53222
										5.87379	3.62625
										-2.60549	4.80092
										-8.50062	-1.4008
										-5.17957	3.29304
										-5.37778	3.19346
										1.31911	5.59302
										6.8316	3.15562
										1.17734	-0.862219
										-5.5838	1.60098
										4.85103	3.4001
										1.44268	-0.616003
										-5.49605	1.71187
										3.01328	4.98319
										-5.26724	0.243335
										-6.67997	0.678228
										1.78085	3.18853
										-5.54441	1.50306
										5.54334	3.4833
										7.26211	0.896084
										-2.71718	-4.4173
										-2.29149	-3.74299
										2.80585	-5.85015
										5.49438	-0.419312
										-3.52058	2.34782
										4.69237	0.30859
										-0.976562	-1.89823
										-3.20253	2.9959
										1.02492	4.30732
										2.31476	1.18165
										2.05896	1.18548
										4.69225	1.44292
										4.38313	1.1691
										4.47925	1.11763
										-0.766198	-2.09574
										5.91941	-2.78118
										-0.189255	-5.78398
										0.350884	-5.75014
										0.528552	-5.73781
										0.554039	-5.7621
										0.428957	-5.90617
										6.31458	-2.08031
										0.52029	-4.0465
										-4.83927	-4.60499
										1.82936	5.70633
										-4.68963	-4.59262
										5.91202	2.18515
										-5.02722	-4.4949
										-4.12937	3.08507
										7.95088	0.441533
										-3.80221	-5.01298
										-1.27309	6.44808
										0.0202578	1.39541
										-6.94471	0.695136
										-6.93864	0.628086
										1.76541	5.80669
										0.920383	-1.32707
										7.73558	0.331118
										-3.06177	-4.7529
										6.91651	-0.128268
										-3.68806	-5.05472
										2.60196	-0.088109
										-2.42409	3.9771
										-7.52226	-2.99093
										3.20814	2.15277
										-5.2689	-3.55688
										4.72889	4.89773
										-4.16613	6.69536
										2.19575	2.75325
										-5.68597	-2.98758
										-7.48084	-1.14712
										8.01483	0.236982
										-3.96831	-4.93794
										-7.33988	-1.2159
										-7.44328	-1.00097
										-4.15848	2.81586
										4.24296	5.1176
										-5.42349	-3.3863
										-0.826323	7.43532
										0.150098	-0.991736
										4.86636	-5.0669
										1.66262	-1.64682
										-0.606944	-0.498669
										1.36042	1.83452
										2.69975	3.13116
										-4.00886	-1.30245
										1.78899	0.238027
										-4.05283	6.62847
										-7.01789	-1.9108
										4.04826	-5.91004
										-5.7841	-3.32759
										1.72584	5.14572
										7.03959	0.193229
										5.67067	-1.19815
										-2.07331	2.57947
										2.99021	-1.17285
										2.90346	-1.25794
										5.03618	-2.01543
										-3.41026	-1.2984
										2.87151	-1.09427
										0.231331	-1.26265
										-3.69034	-1.16397
										-0.345431	0.431187
										-6.4089	-4.47565
										-6.32935	-4.49898
										8.11953	0.41795
										-0.0284626	-2.22794
										-5.35159	-2.3482
										-0.528716	3.75022
										1.36813	0.616118
										4.92907	2.99574
										-6.62815	-3.66914
										-6.83111	-3.7213
										1.04114	0.775929
										7.96404	-1.74505
										-0.403206	-2.85024
										-3.18474	1.18626
										-4.2244	0.120914
										3.73598	0.210086
										-3.57541	-1.72999
										4.53939	-5.6251
										2.02113	-6.12772
										2.2479	-2.08565
										-1.45604	-1.48512
										-3.60707	0.317219
										2.56777	1.32164
										2.42802	1.85678
										-3.88508	-2.00789
										-6.7193	-4.08216
										1.90092	4.67818
										1.383	0.259007
										-3.93027	6.6146
										1.38788	0.487277
										1.38247	0.239952
										1.23038	-0.0500436
										1.17455	-0.191774
										1.19658	-0.163465
										1.2889	-0.112796
										1.3393	-0.0937145
										-3.28595	4.48235
										7.31946	0.633569
										-4.33912	-2.96892
										-1.54186	1.40977
										-3.59525	4.05894
										-1.00049	2.19649
										-6.81108	1.43692
										8.65781	0.626793
										-4.01538	-5.46016
										6.22059	2.95112
										-1.88263	4.27663
										1.94308	1.71082
										6.47051	0.578507
										0.836313	-2.82681
										-3.30729	-2.45838
										6.18932	1.01891
										5.23522	-0.925701
										-3.03297	-3.34518
										-0.17867	0.16504
										2.42443	2.84577
										-4.6011	-1.0539
										-6.31107	0.798799
										3.20948	2.06559
										4.29688	0.592812
										1.4063	-5.39228
										1.44684	-5.3534
										1.41335	-5.33423
										-1.53127	-4.71482
										-2.76443	0.254546
										-2.84329	0.273582
										2.08714	5.23317
										-2.50463	-6.09429
										4.85956	4.61388
										7.40017	0.0117348
										6.46006	-0.729852
										4.98169	-4.12895
										4.73117	-2.75673
										4.61288	-2.64663
										-4.16728	-3.62458
										2.22251	-2.46962
										2.21028	-2.48449
										-4.72043	-3.51159
										-4.89392	-3.53137
										6.32379	1.44719
										2.398	-2.39152
										3.01642	-2.07283
										-6.65155	-4.36888
										-2.55266	6.13128
										0.0793611	0.937487
										-1.86468	6.44112
										0.0442331	0.911396
										0.0610269	0.635822
										-2.37876	2.04156
										3.55154	-5.9876
										3.3876	-2.03594
										3.34851	-0.802006
										0.264413	-1.32281
										-3.17136	-0.121023
										-1.25867	-1.26352
										3.73984	-5.99804
										-2.98507	-2.90488
										4.34699	-5.14801
										3.79151	-2.02076
										-2.98309	1.89856
										8.10319	-2.79451
										-0.463971	-3.25082
										4.49852	-0.875844
										-2.67048	-2.77964
										-0.841555	-1.01796
										-2.22769	1.77903
										1.34617	0.169284
										-1.92239	2.04277
										0.501173	-0.597234
										1.03899	0.942835
										2.23592	2.17859
										2.2417	2.33882
										-3.06754	3.40304
										3.29602	2.0556
										-3.14265	3.53276
										-5.73252	0.945927
										0.166965	1.41521
										4.89885	3.18657
										-4.31377	-1.37393
										-5.96441	-0.10043
										-1.13273	6.47514
										2.93035	2.48571
										6.29431	1.1747
										-3.53281	-1.98059
										-3.56132	5.58758
										8.15589	-2.95365
										5.74837	-4.5371
										4.57746	-3.81135
										4.50847	-4.01622
										-4.17387	-4.31489
										-5.91873	-4.16594
										-5.81518	-4.1974
										5.64428	2.35947
										4.25184	-3.17102
										4.85336	1.28226
										1.69061	-2.59441
										5.59328	-0.301569
										-3.62675	1.00055
										8.01879	-2.44595
										-2.51537	-0.0577327
										-0.0395112	0.647972
										5.50956	-0.324765
										2.79899	-1.43078
										-3.16525	1.74674
										-0.22095	0.687441
										-3.24778	3.4637
										-7.31244	-0.0988149
										2.31986	2.25019
										4.84825	1.56056
										-2.7739	3.51685
										-7.18091	0.14168
										-1.15356	2.11791
										-7.04121	1.29761
										-1.72924	1.84291
										6.86633	2.99694
										1.30463	1.55991
										-3.114	5.81647
										7.78215	2.15295
										4.01284	1.7338
										7.61472	-0.0673855
										4.50108	-2.67342
										5.02322	-3.91867
										-3.1332	-3.92141
										4.92033	-0.763813
										5.0471	-0.853605
										-2.81252	-3.23964
										-0.175274	-1.37779
										0.124151	-1.39136
										4.51141	-1.40107
										0.0949258	-1.58062
										2.86025	-1.04425
										5.66103	-0.0196305
										7.2954	1.70958
										-2.62709	3.29787
										-2.76492	3.41829
										6.18776	-4.67776
										6.31577	-4.55204
										2.15943	-2.81921
										-2.70338	-2.59747
										-0.934361	-1.05622
										-4.04095	0.042505
										1.90924	0.160988
										2.813	0.947014
										-3.31131	1.57856
										-0.437961	0.383088
										2.69314	0.876047
										-3.57987	-1.04894
										-2.40804	2.01716
										-0.539324	-6.53085
										-0.620905	-6.64799
										4.60999	0.315604
										-1.25002	-4.57178
										3.51654	2.6493
										-1.67113	-6.38238
										-1.28131	-6.35822
										-1.22636	-6.34139
										-1.3787	-6.50252
										1.74359	5.96086
										2.94016	4.68813
										7.62426	0.0622539
										-3.84672	-5.29881
										5.29281	-5.02997
										3.16955	-2.49582
										3.23018	-4.67846
										5.40626	-4.06442
										0.949355	-3.43099
										-4.24089	-3.62941
										-4.53351	-3.72573
										6.09035	2.08053
										-1.88675	5.08989
										2.55969	-0.571523
										3.11624	-4.76281
										-1.33261	-1.23055
										6.42935	2.32317
										-1.13566	-1.79687
										2.62922	-0.612441
										-4.22733	-0.71554
										-4.21461	6.55348
										-4.25599	3.21782
										-0.590893	0.399451
										-0.631978	0.677124
										0.727303	4.86361
										-5.29157	5.15052
										7.40374	0.380357
										6.29618	-0.504886
										-2.40797	3.47172
										6.89074	0.293206
										6.51301	-0.433545
										-2.67432	-3.54045
										5.30848	-0.52188
										5.71851	-0.657404
										-2.91601	-3.37353
										5.39897	0.268972
										6.03105	-0.764487
										-2.59456	1.4753
										-3.81884	-2.72288
										3.40274	-5.90985
										3.32687	-5.88246
										-3.2654	0.409998
										5.79776	-0.720951
										-2.68306	-0.056162
										-3.73035	2.02645
										-0.763761	6.16669
										0.842665	4.68582
										-4.33173	2.17089
										-4.293	2.12243
										-8.59811	0.591427
										3.6369	5.37099
										-4.76768	4.33747
										-4.86795	4.39202
										-7.60367	0.348057
										3.55743	-6.02304
										4.01853	5.42211
										3.87376	5.41493
										3.83121	5.41808
										-3.70854	-2.62926
										0.219387	1.5366
										5.34274	2.893
										-1.30128	3.94283
										-7.94026	0.502967
										2.37153	2.354
										7.7984	-2.93602
										-2.63831	1.32423
										-1.51715	-0.163272
										2.05787	-0.640519
										-1.07789	3.54188
										4.69396	-5.35074
										-1.17438	2.55559
										-3.0361	0.566913
										3.79156	2.58385
										6.39119	-0.746191
										6.13632	-0.952391
										-2.76897	1.13416
										3.32547	0.855917
										-6.34978	-4.71708
										2.74606	-0.461955
										-3.02387	2.17959
										2.55868	2.35858
										2.51666	2.21853
										-2.00604	3.34472
										-4.02624	1.68485
										-0.554328	4.22208
										7.16052	2.69565
										-3.65917	4.87785
										-7.549	-1.1566
										-0.83528	0.410153
										7.99358	-2.99955
										-2.88083	-4.58684
										-2.23163	1.69943
										8.0694	-0.737946
										2.79879	-2.60442
										2.64677	-2.58511
										-3.47109	-2.73976
										-3.58847	-2.82821
										5.87997	1.02528
										0.392764	-2.66077
										-3.0503	1.39562
										3.18073	1.37219
										7.23522	2.73594
										-1.27182	2.64481
										-4.99894	-0.445164
										3.70376	2.20309
										1.92868	1.19696
										-2.80874	-2.1829
										-7.11863	-3.579
										4.05073	2.38002
										4.057	2.31203
										-3.48997	-2.80113
										-0.0797864	2.4012
										4.118	2.31329
										-3.15401	2.70959
										1.54197	0.240006
										5.98854	1.88749
										6.37211	1.21223
										6.28201	0.896269
										-1.84831	-2.86678
										1.34805	-5.17531
										5.27814	-3.10754
										0.179463	-4.35923
										5.1007	-3.11911
										1.50927	-5.18081
										7.79458	-2.46364
										4.66937	-3.44961
										-1.39017	-4.52213
										5.64318	-0.874572
										3.92536	-3.62506
										4.058	-3.54225
										-1.38983	-4.37523
										-1.33011	-4.02255
										3.44269	-1.9085
										-0.857904	-3.00001
										-1.25719	-3.81384
										-0.171444	-1.63544
										4.27965	-1.77981
										-1.41207	-4.18577
										4.03519	-2.08062
										4.19251	-2.36368
										-1.41039	-4.14928
										-1.46244	-4.18823
										3.21315	-1.84191
										-1.5228	-4.20136
										-1.51168	-4.17885
										-1.18308	-0.24891
										-1.28358	-0.0837005
										-1.67382	1.29859
										6.31435	2.92033
										-3.19851	-3.82719
										6.26931	2.83888
										1.36735	-3.21058
										-3.3169	-3.63861
										4.16129	-4.29187
										4.10231	-4.41167
										-1.1187	-1.97116
										-3.51217	-3.37516
										3.55012	-5.06905
										3.69581	-3.95693
										-3.38833	-3.51608
										-0.662716	6.30602
										0.708983	-0.717894
										3.24413	-4.95379
										2.81378	-4.38118
										-5.17044	-2.41547
										-0.490816	4.65784
										-0.484106	4.64907
										5.04796	-5.56101
										-0.989028	1.85185
										-6.05518	0.0414884
										-0.755034	0.14626
										-7.88079	-1.83325
										-7.82216	-0.337763
										4.68331	4.60282
										0.153278	-1.45708
										6.82765	2.92471
										-3.95714	-5.48191
										-2.37733	-0.464857
										3.44413	2.34425
										-5.63227	-3.01064
										8.00402	-2.72311
										-2.79085	-4.79291
										2.33648	-0.744497
										2.4106	-0.579281
										-3.59875	2.24289
										-2.28859	-1.22212
										8.75543	-0.690923
										-3.34867	-5.31222
										-6.54687	-2.1382
										1.96687	-0.022212
										5.24949	-0.454076
										0.806104	-2.82036
										2.13472	-1.44317
										-4.09687	-1.78996
										-4.28521	-1.09099
										2.51687	-5.97906
										3.11786	-2.11243
										2.59791	-2.19514
										3.11258	-1.991
										2.59749	-2.38154
										-4.18408	-2.26334
										-0.714332	3.76403
										-5.22295	4.96765
										-7.22773	-3.45926
										3.16839	2.17941
										-0.709783	3.21025
										-4.23493	4.88256
										-0.226244	0.526163
										4.34965	3.35135
										-5.46666	-2.43836
										-6.58165	0.424721
										-6.6627	-0.232577
										5.46996	-5.15736
										-2.09143	4.44633
										2.05935	-0.730056
										5.10133	-0.642022
										-1.00835	1.97066
										-0.147494	0.354709
										-8.26578	0.963999
										-8.0619	-1.99136
										4.18738	5.25298
										-5.65786	-2.85568
										4.45571	5.07298
										-1.88963	3.34874
										-7.61929	-0.156142
										-7.36748	-0.125832
										-0.860275	0.277687
										-3.68366	3.94537
										7.55679	-3.57497
										-2.87896	-4.46549
										-6.88368	-4.37362
										-3.93264	2.89796
										-0.47958	0.929729
										1.69689	2.79674
										8.01647	-2.47035
										-0.504705	-3.19344
										3.42444	-2.15905
										3.54021	-2.20834
										-3.22872	-3.45756
										3.59142	-5.18637
										-3.43352	2.28012
										4.37927	-0.0892865
										5.53318	-0.193433
										4.77719	-1.86063
										-1.25052	-1.77211
										5.53998	-0.310039
										4.72521	-1.82906
										0.0374928	-6.35926
										0.0190389	-6.37003
										1.3181	-5.7999
										-0.352216	-6.55001
										1.22843	-5.81853
										1.29992	-5.70145
										4.76729	-1.47755
										7.84456	-2.34168
										4.3257	-2.95096
										3.82677	-2.8741
										-1.82635	-4.41832
										2.91447	-4.77665
										2.85956	-4.62284
										-1.82291	-4.45118
										6.42978	0.766948
										-2.3944	1.43243
										3.20964	-1.01103
										3.28227	-1.14957
										3.38952	-1.22328
										-3.67757	0.789171
										-3.96259	0.339388
										-0.535281	3.87751
										0.199859	0.340295
										2.95466	-5.37003
										4.73281	-1.49409
										-2.69826	2.28883
										-1.3626	1.10169
										-7.45742	-3.35691
										8.61739	0.584874
										6.46399	-1.0701
										6.39817	-1.07456
										-2.51919	2.79035
										6.16483	-4.63875
										-2.62103	2.43395
										-2.86163	3.38564
										-7.46203	-0.0106799
										-5.0633	5.03182
										-8.52344	0.514399
										-7.57481	-0.0164114
										7.88114	-3.07237
										-2.62145	-4.74616
										7.85143	-0.701394
										-2.40154	-0.837358
										3.60177	0.211234
										-0.375489	-2.34675
										-0.326134	-2.23369
										-4.18926	-0.311421
										-4.20095	3.1402
										-6.75139	-0.1455
										-6.89468	-0.15641
										0.712622	0.899661
										4.76019	3.30071
										4.50623	3.56561
										-2.0574	-3.08846
										2.11327	-6.10841
										-0.630207	4.1252
										2.61313	3.8399
										0.0977244	-1.49187
										0.0486934	0.753428
										2.34411	3.30482
										2.27202	3.26117
										2.91609	-5.33996
										-4.44001	-1.69306
										3.78978	2.44138
										4.18347	0.394654
										4.29734	0.308357
										-4.12148	-2.41686
										-0.197494	0.282443
										0.224432	-0.787801
										-1.65662	6.03001
										7.93365	-3.1646
										5.08608	-2.27318
										1.11036	-3.2377
										-3.16235	1.95191
										-6.52928	2.68956
										-6.39332	2.89373
										-6.12408	3.11234
										6.036	3.6257
										5.49546	-1.81369
										5.94088	-1.52267
										-2.60262	-1.27818
										2.77882	-0.522023
										-6.09711	-3.59033
										-4.28596	5.31035
										2.30049	4.66905
										2.38814	3.8154
										2.60356	3.46397
										-4.56851	-1.19889
										-4.60248	-0.962548
										5.20945	2.26647
										5.94206	1.12891
										-3.10708	1.35121
										-4.14573	0.137755
										-4.37069	-0.0476564
										-1.46462	4.51851
										3.34571	0.575069
										-6.52059	-0.0426046
										-6.68489	-0.0354123
										-7.12786	-0.199062
										-7.8954	-0.385276
										-8.27678	-0.179741
										6.18468	3.26632
										-1.00468	-0.448293
										2.23276	1.80396
										1.88023	2.03611
										5.0099	2.37986
										-5.43489	-2.93841
										5.11708	2.28934
										-2.62392	1.60398
										7.98276	2.02006
										-2.48542	3.52332
										-6.54283	-0.601505
										5.73512	2.0506
										-1.13093	-0.730219
										-5.03349	-0.516151
										-6.22339	-0.781348
										-7.51107	-0.67181
										-7.79423	-0.557612
										-8.10537	-1.1478
										8.26761	-1.59964
										-2.58142	-4.70756
										5.76034	2.09545
										-2.85369	-4.89651
										2.39363	0.199781
										-0.376722	-2.03236
										-3.99599	-0.372078
										-4.02065	-0.321971
										-0.57	4.10478
										0.242653	-6.02319
										0.442147	-5.77795
										-2.62276	0.28382
										1.11227	-0.317947
										-0.269229	-6.40664
										3.86111	3.16006
										-4.16324	-0.81356
										-0.288968	-3.19405
										-5.90497	4.36741
										-5.7976	4.42149
										1.34133	5.13295
										-5.8264	4.4443
										-6.13472	4.22066
										-6.26389	4.09655
										-5.9132	4.38423
										8.42124	1.94215
										-0.362964	-0.92731
										-6.00462	-1.6099
										3.7948	-5.99333
										7.95684	-0.981597
										-2.9611	0.51289
										7.971	-0.656165
										4.92773	-2.31683
										-2.9151	1.65889
										4.70941	0.0840328
										-3.26981	-2.55398
										-5.41596	-0.177479
										8.09194	-2.80439
										-2.75534	-4.80632
										-0.757467	-1.18778
										2.0868	1.85821
										-0.150634	-1.59988
										-4.77221	-1.37373
										-8.12034	0.595493
										-7.73299	-0.0143002
										5.68068	3.48333
										4.33421	3.09911
										-3.86424	-2.8186
										-4.64633	-2.01568
										1.29711	5.66933
										4.10342	-5.81099
										4.12207	-2.71142
										4.18348	-2.64489
										0.301463	-3.14787
										-3.45825	-2.66672
										-4.01116	3.85109
										-3.7485	4.09765
										-4.46602	6.44575
										1.87308	2.02181
										0.230817	-1.20851
										-5.55079	-0.475419
										-0.790949	4.3384
										-2.26743	-1.18334
										-1.57989	2.45464
										7.95874	-3.02887
										-0.118262	-2.78028
										2.16251	-1.31956
										-3.61169	-1.60042
										1.08783	-0.69338
										3.0922	-5.28577
										7.52167	-0.741987
										-2.86018	0.351832
										-3.23102	-1.73191
										-0.837249	-0.0422712
										7.98243	-2.94534
										5.2372	-2.29305
										3.81794	-2.80683
										-1.17434	-1.47615
										-3.97675	-0.941077
										-4.66519	-0.589044
										-4.58228	-0.518212
										5.70946	2.24648
										2.87121	-0.292849
										-3.54587	-1.17584
										-4.02218	-0.7176
										2.28894	-0.154879
										2.99965	-5.345
										3.74036	-1.6053
										-3.60535	-2.582
										3.85513	-1.20959
										4.18872	-4.18946
										-6.14629	-3.62862
										2.53048	0.280988
										-4.2822	-2.28844
										7.14303	3.5429
										6.08879	-4.53773
										4.4112	-2.48857
										4.60752	-2.34437
										5.98353	-1.23735
										-2.64532	0.46049
										6.53493	-0.684446
										6.00527	-1.18979
										3.12831	-3.8331
										4.61828	-2.58111
										7.85867	-2.37784
										4.40853	-3.01503
										0.95113	-3.4183
										2.66231	-2.55319
										2.56376	-2.5386
										-3.67574	1.02539
										-7.26809	-0.267353
										-5.10641	2.76855
										-7.35136	-0.253362
										8.54285	1.6259
										5.91487	0.280701
										-3.6303	-5.80054
										3.31024	1.84399
										5.82047	-0.799526
										5.8309	-0.937317
										-3.12716	-3.79802
										-1.96877	2.1595
										4.41323	-0.509382
										-3.92445	-1.98791
										-1.51359	1.86004
										-8.12694	0.521921
										0.434301	2.01403
										-4.09406	3.252
										-0.53592	0.380514
										-0.517363	0.369674
										-3.84389	3.47122
										6.70231	3.61844
										-5.17402	-2.96364
										6.51518	3.90755
										-3.7478	3.97804
										-7.38492	0.968213
										6.98379	3.08546
										-6.74012	-2.26578
										-8.18984	-0.350553
										-0.506073	-6.48651
										-0.127264	-6.29689
										0.024062	-6.1248
										-1.07828	-6.6124
										-1.30196	-6.62893
										6.51734	-2.19997
										0.314939	-2.44382
										5.23677	-5.02125
										7.20893	-1.14192
										0.6737	-3.38884
										-1.96589	1.86559
										4.34002	-0.0825352
										4.49755	-0.164423
										0.297379	-3.29251
										-4.97828	-2.90626
										-5.01466	-2.97362
										-2.15208	-1.41966
										-4.73305	3.41427
										-0.412537	0.778852
										-0.0744226	1.06858
										0.0661872	1.27769
										4.87857	3.3193
										2.9699	3.00655
										1.95171	2.09004
										-5.26633	-1.91295
										-0.852544	4.48082
										-7.33426	0.882814
										0.991822	1.68912
										-2.1668	5.47728
										1.20335	1.54767
										0.721272	-0.00885874
										2.61354	4.24955
										1.23453	1.53287
										-3.7873	2.41555
										1.25746	1.40333
										-3.81742	2.39453
										-0.952371	-0.224633
										-2.70271	6.30587
										-3.35555	3.06107
										-7.66826	1.9678
										-3.28911	3.0296
										-3.42174	2.83631
										8.54354	1.54831
										6.34365	-3.27509
										6.55212	-2.52459
										2.4809	-3.38912
										-3.10385	-2.73092
										-4.33623	5.10464
										2.44309	-6.03684
										-4.44019	2.80168
										-4.38186	2.5686
										-0.89622	3.15783
										0.817384	4.63831
										5.91222	2.5287
										5.92497	2.21128
										-0.410027	-1.91549
										-5.24559	5.08304
										-4.95575	0.537332
										-4.63458	2.5244
										2.89297	5.13944
										8.7876	-0.63509
										-0.0728395	-2.82909
										-0.547575	6.30957
										2.16206	3.73466
										2.28849	3.53446
										2.02473	-0.349638
										-1.22221	1.39349
										3.95226	1.43965
										4.49901	0.431516
										2.04994	-1.51237
										-4.66863	2.3874
										3.96267	1.29182
										7.17187	-2.74163
										-2.48587	0.165717
										-0.370693	-0.0999336
										-6.47908	1.21458
										-6.91784	1.28976
										-2.32811	3.93441
										-5.16017	5.03154
										8.33831	-0.341667
										3.77463	-2.48952
										3.43811	-2.37956
										-3.33978	-2.5273
										-2.29585	2.378
										-6.17462	-0.014639
										-3.70912	2.8296
										6.10438	3.83095
										1.07386	-1.47871
										-6.06117	-0.759547
										1.13357	-0.569964
										2.39995	4.09698
										-1.44022	-0.0260418
										7.69815	1.59637
										5.12391	-4.58095
										-2.29888	-2.59674
										-4.03235	3.02185
										2.71033	3.97004
										-5.65518	-3.07999
										-6.1822	-1.85111
										-0.797547	4.56776
										-1.26496	1.69248
										-3.50812	3.75094
										-7.10167	0.327374
										-7.37188	0.601404
										5.96582	3.69122
										6.06953	3.48163
										-4.91832	-3.98683
										-8.08606	-1.15101
										1.69872	5.70773
										4.9125	-4.91009
										7.28781	-0.401877
										5.7533	-1.71582
										-3.20596	0.223354
										2.19734	-1.19618
										-3.75576	1.22899
										-3.94315	1.542
										-6.11128	1.65307
										-6.25202	1.64141
										1.76184	0.768291
										-5.52905	3.35548
										2.47958	5.68717
										-5.19449	-3.02195
										2.40691	-5.18735
										8.21386	-1.87536
										-0.750143	-2.03098
										-3.51619	-1.66162
										2.07894	-0.6228
										7.38088	-0.585079
										7.19306	-2.73262
										-2.64003	-5.05438
										6.73653	0.723025
										2.59586	-3.55831
										6.01952	-1.12104
										-2.99983	-0.569653
										3.91961	-0.783627
										-3.10334	-0.631758
										-3.32556	-0.841727
										2.17501	0.306636
										-3.44272	-0.818093
										0.333114	-4.74658
										2.86811	0.475336
										2.91619	0.545265
										-5.15674	-2.8152
										3.01731	0.63464
										3.12065	0.647868
										-1.53327	-1.9313
										-1.76722	0.969865
										1.31572	-1.5919
										-4.85772	2.37371
										3.34654	2.55265
										3.26981	2.50674
										0.0396035	-1.21503
										1.43093	-0.490776
										2.91469	-5.40518
										1.70242	-1.40536
										1.77867	-1.43196
										-3.07976	4.06977
										-3.43304	4.02014
										-8.70333	1.05721
										-2.75626	0.487652
										-1.31023	4.13049
										1.63876	5.30455
										-6.54391	-0.601193
										8.92353	-0.178393
										4.84936	-2.42561
										4.7101	-2.47391
										3.8071	-2.52717
										-3.2292	-2.98252
										-3.56521	-2.7682
										-3.79874	-2.59446
										-3.99009	3.78977
										1.00564	4.63079
										-3.08318	3.8574
										-8.64813	0.920632
										6.03225	3.69109
										-0.819371	7.4472
										0.117517	-1.00212
										-4.15718	-0.875581
										1.66857	0.0215443
										5.44481	2.43942
										5.64967	2.13263
										-2.77707	-3.20362
										1.95223	-0.654576
										7.5992	1.3844
										7.45789	1.01113
										2.24411	-3.11202
										-3.55596	-3.83572
										3.13844	0.966951
										-4.4545	-4.41583
										-4.53573	-4.67081
										-0.475012	-0.0510138
										-4.51651	-3.80071
										0.327459	1.10855
										1.56842	4.27108
										-5.42753	-2.14288
										-6.65834	-0.539374
										-7.33302	1.47656
										2.01993	3.55045
										0.473487	-1.20058
										0.511252	0.201055
										0.106354	1.39161
										-5.80373	0.362681
										4.55355	3.87913
										3.92561	3.39023
										4.49388	1.45012
										4.42363	1.25624
										1.08206	-2.7429
										4.29213	0.897946
										-5.04711	-1.91919
										-5.31234	-1.26465
										-5.53389	-1.15453
										4.67291	3.91679
										-1.36903	3.62653
										4.96975	3.98145
										3.16925	-5.62069
										-1.49485	3.76213
										7.85643	0.458854
										3.41045	-3.0558
										7.78522	-0.857695
										-2.46417	-3.30415
										-6.55152	-4.03756
										2.09465	0.177123
										-4.52768	-1.2077
										2.1082	0.233576
										-4.78361	2.97754
										6.21954	2.06192
										-1.1681	-1.76607
										-2.80148	0.32623
										1.65471	0.223421
										1.67975	0.218715
										-3.08858	-0.209765
										0.334639	-0.901474
										7.716	1.00536
										0.05867	-2.10475
										0.30372	-1.07276
										-2.73689	2.61585
										-5.15945	-0.677029
										-5.45162	-0.709396
										-5.49926	-0.626935
										6.09633	2.18741
										-3.24063	-1.42773
										6.04982	1.66529
										1.10687	-3.22331
										-2.94644	1.45992
										-3.06217	1.43708
										-4.1942	0.300563
										0.50155	0.767645
										-1.93521	1.11518
										6.38883	2.81703
										-3.06556	-3.71479
										-0.236744	2.66405
										2.01141	2.72867
										-0.260663	-1.6276
										-2.69078	-2.0892
										6.20986	2.66026
										-4.32275	-0.657231
										6.72862	-2.37992
										0.1146	-4.27712
										0.29121	-4.24334
										-0.244689	-4.63485
										1.94936	-5.75348
										-1.29918	-5.1043
										-1.34968	-5.21566
										4.73757	-0.561934
										4.70831	-0.765227
										-0.735547	-3.66955
										3.34404	-2.63985
										4.35096	-2.48053
										-1.26984	-4.41309
										4.122	-2.47609
										-2.44618	0.742825
										-7.51539	-2.78486
										6.29672	2.27576
										-2.46878	0.759653
										-7.48958	-2.78762
										5.08873	3.9325
										-7.43783	-2.80949
										8.62579	1.09648
										-3.44061	-5.9374
										1.95434	-0.370441
										2.33373	0.997958
										-5.63133	-2.73408
										5.22913	3.01469
										4.40515	-0.142965
										4.34164	-0.286629
										-2.17893	-3.2355
										-2.1828	-3.58732
										8.87128	-0.701128
										-2.4858	-1.264
										-2.52919	-0.673082
										5.7577	-2.65903
										-3.88033	-4.6465
										-5.99139	-1.95015
										-6.00885	-1.81862
										-6.09028	-1.89557
										-2.89945	4.49398
										7.26048	-3.88229
										-4.02249	-4.47429
										-6.17929	-2.09312
										-6.31936	-1.92589
										-6.5091	-1.79369
										1.72635	5.91472
										3.27817	4.69105
										-5.22832	-3.73929
										7.57359	0.591834
										5.5907	-1.16009
										5.23484	-1.21009
										5.08731	-1.27667
										5.03225	-1.16348
										5.04306	-1.15972
										-0.523856	-2.23017
										-0.836226	-1.96538
										2.74566	-1.16766
										-1.74654	0.0513321
										4.37827	0.657908
										-2.57866	2.85232
										-2.55122	0.309611
										-6.16512	1.71475
										-6.40912	1.25481
										3.83331	-5.87415
										-4.44436	-2.87216
										4.18992	-5.70391
										4.23962	-3.13971
										1.94251	-3.07121
										-3.16832	1.26964
										-3.4968	-1.91917
										2.16134	0.11576
										-3.90049	-0.0349817
										2.6974	-5.34804
										-0.96443	7.14665
										-0.934331	7.05885
										-4.69342	0.673434
										-4.85692	0.743295
										-1.95274	1.40678
										-4.81975	3.13216
										-4.76035	3.12165
										0.864511	4.73304
										8.24825	0.786804
										-6.77602	-4.44218
										8.22187	0.269253
										1.71343	-3.14781
										-3.34448	-2.46584
										-5.75736	3.59463
										-5.78141	3.59445
										8.31606	-2.11809
										-1.65241	-1.58637
										5.2714	1.17794
										3.05806	-1.54991
										5.10488	-4.56076
										-6.6354	-4.39393
										-2.29778	1.72047
										3.91364	-0.678578
										-2.78449	6.00477
										-0.411033	0.963164
										-0.174339	0.843548
										0.364665	1.89204
										2.11863	1.58016
										1.91718	-1.20835
										1.00933	-0.576466
										-0.670312	-2.04859
										-1.01451	-1.82465
										8.3457	-2.04791
										-1.24195	-1.67593
										-4.24403	-0.414632
										-4.54183	3.39806
										-5.99578	2.52297
										0.0725094	2.99612
										-7.22205	-0.216307
										-3.02852	4.25095
										0.857287	4.67923
										-2.4521	-0.718626
										5.40582	3.97721
										6.49547	0.812788
										2.76809	-3.14466
										-3.42286	-2.4969
										6.24696	0.70803
										-2.79117	-0.198464
										-0.0843953	1.33949
										-1.38997	6.38611
										-2.58296	3.61223
										-3.878	2.05512
										-0.626572	0.495023
										-5.10877	0.234244
										0.161035	-1.78202
										7.0613	-2.58435
										1.46217	-5.10355
										1.56784	-5.25322
										5.55909	-3.43114
										1.59703	-5.11125
										-0.293866	-4.70502
										1.88763	-5.77102
										1.5927	-5.4497
										1.57021	-5.34225
										5.74559	-3.39365
										-0.946619	-4.73605
										-1.2658	-4.88187
										5.23888	-3.06283
										5.11242	-3.17467
										0.163453	-4.51494
										5.3746	-3.0857
										5.29034	-3.15373
										0.135839	-4.60251
										0.135929	-4.56813
										0.071479	-4.57879
										5.75008	-2.74486
										5.61489	-3.509
										-0.357152	-4.59796
										-0.359681	-4.58417
										-7.60263	-1.71265
										-0.393698	3.99303
										0.108633	2.94733
										-0.434525	4.0386
										8.36924	-0.0353168
										5.63446	-1.74313
										6.09629	-1.05992
										-2.25874	-1.28142
										-2.41426	-1.40006
										-6.01036	0.5709
										1.71889	-0.0133548
										1.92652	-0.0318399
										-2.33693	2.48625
										-2.25159	2.50936
										-6.98862	0.453201
										3.45954	4.00425
										-0.821893	-0.461463
										8.07062	-2.90203
										-0.545126	-2.97477
										7.835	-0.89229
										-2.39706	-3.16832
										-3.1103	-3.31733
										-0.819962	-0.652306
										-4.20438	-0.574557
										-4.34127	-0.348979
										4.01083	-5.85503
										-3.51597	-3.54048
										4.03286	-5.72446
										-1.8696	3.21882
										-8.11244	-1.33832
										-8.085	-1.43799
										-4.60742	3.37652
										5.52739	4.24945
										5.61116	3.36423
										4.67931	3.22795
										-6.733	-3.4636
										-6.86328	-3.38894
										5.76228	3.25242
										-6.72514	-3.54367
										5.6727	3.0749
										5.4487	2.81112
										7.62667	-2.31449
										4.30413	-2.91302
										4.54056	-3.88602
										-3.88968	-4.31187
										4.91393	-0.780025
										-2.63602	1.38072
										8.80606	-0.823986
										-2.44283	-0.0542293
										-0.793663	7.46024
										0.980366	4.10384
										-1.20358	2.70656
										4.64699	0.398375
										-1.3292	2.51732
										-6.59021	-2.51476
										-5.14953	1.74481
										4.24162	2.42639
										-4.6037	-3.49631
										-5.27301	2.0002
										-7.22452	0.0940051
										-5.3356	2.41832
										-5.83885	2.27822
										1.46981	5.32789
										2.63713	4.50376
										7.46593	1.31035
										-4.04523	-5.46459
										4.04276	2.38318
										0.0759418	-0.161165
										6.56696	0.673157
										-2.063	-3.10246
										6.3877	0.52532
										-3.69996	-5.12388
										-4.21681	3.05216
										2.83295	3.97284
										1.56497	0.610868
										1.79547	1.0714
										1.87288	1.23913
										2.00109	1.5586
										1.84903	1.25805
										2.03098	1.673
										-5.12469	-2.23134
										-6.23008	-2.0579
										8.71423	0.448089
										5.25218	-1.89296
										-4.60553	-4.34464
										-6.28221	-2.2085
										-3.60633	4.31282
										-6.54931	-2.27555
										2.31696	3.88778
										-7.36342	1.62507
										2.12749	3.34318
										-6.35725	-2.64164
										2.55036	-5.92185
										-6.27044	-2.72723
										7.62175	-0.389732
										-4.40342	-5.19364
										0.433478	1.16064
										-5.86839	-2.21573
										4.27723	2.42042
										4.40332	2.1907
										2.42948	-0.601381
										3.8062	-0.0853264
										-4.55547	-2.2278
										-0.579298	3.76975
										-0.413021	-6.48247
										-0.020294	-6.35904
										-0.121645	-6.24552
										-1.30127	-6.74035
										3.69528	2.38565
										3.65732	2.33561
										7.41842	0.591532
										-2.86929	-3.49742
										-2.66286	3.02436
										-2.04013	3.22519
										0.34454	3.15033
										-2.08732	-6.34598
										-2.75414	6.23006
										-2.84198	6.24694
										-8.41765	0.674807
										0.391408	2.13196
										-2.8152	6.27006
										0.213506	2.08113
										7.76918	-3.54829
										4.67881	-2.7017
										4.67582	-2.69884
										4.54823	-2.71313
										4.18874	-2.77919
										-0.525471	6.54216
										4.02466	-2.78832
										-1.08278	-1.77734
										-4.60793	2.31896
										-4.58866	2.48308
										-5.86513	0.940546
										8.10235	2.01506
										-1.29435	-0.764039
										0.786239	3.9276
										1.24131	-0.0510082
										-1.12725	-0.932876
										-0.612435	4.17115
										-8.64568	0.994665
										3.0071	-6.01345
										7.79717	1.99064
										-3.80673	-5.44735
										-2.81768	3.05639
										7.39968	0.514371
										-3.80325	-5.25717
										7.02475	0.412016
										-4.44346	-5.06886
										-4.48247	-4.80384
										4.13107	1.80607
										4.44292	1.95859
										-4.73531	-4.36692
										4.55487	2.04377
										-4.65795	-4.20805
										2.00286	4.39509
										0.395033	-1.25523
										6.83877	2.7143
										3.16924	2.86659
										-2.51299	3.20416
										7.63449	0.446043
										6.00804	-1.06934
										-0.804427	7.38951
										-2.62645	3.06867
										3.61398	2.22393
										3.13613	1.74606
										3.73848	2.35729
										5.1058	-5.14222
										3.62905	-2.22782
										-2.54767	2.40839
										-1.52106	-0.718812
										-5.97197	1.05194
										-6.12312	1.09416
										6.64478	2.16049
										3.54961	2.35538
										3.49622	2.34477
										4.76565	-0.422002
										-2.4173	-2.08573
										-0.207216	-2.79612
										-1.32208	-0.954803
										-5.276	4.83492
										0.909867	4.33374
										0.385142	-0.723708
										4.2686	3.24605
										0.0742019	0.481836
										1.24138	0.00468631
										4.31521	3.26628
										6.09036	1.29885
										-3.17596	1.55724
										4.53506	0.723128
										-1.65725	-0.264609
										7.95608	-3.14627
										1.37106	-3.27246
										3.1254	-4.06524
										-3.41002	0.182959
										-3.54041	-1.78768
										-3.71759	-1.52251
										0.0871171	1.73929
										-6.20468	-0.367814
										8.07189	-0.838856
										-2.41085	-4.47696
										-3.51669	5.50306
										1.82278	3.00162
										-0.538153	-2.8934
										-3.61607	-1.87712
										5.57465	2.27686
										2.13798	1.45424
										5.68621	0.749726
										-2.74268	-3.60356
										5.25712	1.31675
										3.85114	0.0708185
										1.16098	-2.9216
										-4.49484	-2.03358
										3.19379	2.01602
										1.19401	-2.90379
										-5.29405	4.57257
										3.21187	2.41455
										-4.93424	2.24577
										3.19991	2.62657
										2.92391	-5.35087
										-0.80871	-0.573522
										-5.27166	4.52071
										1.88731	1.83705
										-4.73177	-2.28185
										1.65848	0.739161
										-4.87691	2.55188
										-6.13537	0.666827
										5.68848	3.59069
										-3.94792	-2.96991
										-4.13602	-2.75737
										-4.94798	4.65339
										-6.41675	-0.177359
										1.40051	5.57501
										6.12055	-2.80754
										-1.68217	-5.50422
										3.29992	-4.14475
										-1.47889	-6.12628
										3.19057	-4.2095
										-1.68272	-6.13971
										-3.70265	1.18513
										-2.15861	-6.60187
										4.46773	5.27988
										7.16174	1.85395
										-2.59161	-1.5888
										-3.16801	-1.81163
										0.459788	0.80915
										5.48112	2.80577
										-4.35288	-3.36015
										-5.10676	2.24424
										-1.2666	4.14815
										8.01546	0.381939
										3.78207	-2.46052
										8.62218	-0.627643
										5.284	-1.27265
										-3.77249	-5.19683
										-4.09854	-4.84618
										2.59984	0.285199
										5.24033	0.260098
										-2.73591	3.12259
										-6.95389	-0.200868
										-0.616285	6.08234
										3.18772	3.74047
										-2.96057	4.0173
										-7.62786	-0.894586
										-7.61727	-0.925985
										-7.66614	-0.988692
										5.9484	3.66591
										-3.51616	3.19645
										-5.66651	2.94969
										-7.68564	-2.93257
										6.00743	3.57974
										-2.2765	5.29969
										-7.91583	-0.782409
										-7.84331	-0.731635
										3.90265	-5.93659
										-2.41307	4.62543
										5.95026	3.30227
										-6.75996	-4.41089
										-1.6695	1.82638
										-0.309809	1.77658
										-0.70299	0.492553
										-0.587067	0.760418
										-5.13373	2.70114
										-0.613873	0.655078
										-7.11373	0.447273
										-0.0512915	2.39238
										1.01556	1.77097
										3.92935	4.42509
										-8.43072	0.543958
										4.04474	4.49803
										4.03213	4.46887
										3.96416	4.51602
										-3.0577	3.64279
										4.5892	-5.3285
										3.09183	1.61191
										-4.88511	-2.28872
										2.74061	2.24461
										-0.552243	-0.257342
										-7.01874	-3.39523
										-3.59782	4.14206
										8.27533	0.439626
										6.4772	-0.75736
										5.28293	-1.39903
										3.29148	-4.4659
										-4.0252	-3.97553
										5.01993	-4.68922
										4.99578	-2.37639
										0.835527	-3.28314
										-3.08804	1.56741
										-4.45212	0.309476
										0.359859	0.586525
[truncated: 3,602 more rows]

## Sheet: Figure 3(d-g)
Figure 3d	atom chemical environment for Y4Cu2O7 from SEN model
Y1	-0.0527553	0.0871526	-0.0709873	-0.170603	0.0769313	0.103506	-0.0859533	0.0106717	0.0557646	-0.223752	-0.180571	0.0315542	-0.172384	-0.156655	0.192372	-0.0058861	-0.133174	-0.0584824	0.0346804	0.0625163	0.00969813	0.103868	-0.0152608	-0.633002	1.44633	0.032643	-0.331559	0.0787544	0.085842	-0.115734	0.0396076	0.0348298	-0.0773818	-0.122471	0.0134463	0.0183334	-0.00736978	-0.198082	0.075686	-0.21802	-0.487438	-0.00425484	-0.0413998	0.0782282	-0.175664	0.0475939	0.0754372	0.0199117	0.0404359
Y2	-0.052892	0.0885169	-0.0711802	-0.169898	0.0771275	0.104669	-0.0858732	0.0118782	0.0558038	-0.223704	-0.175364	0.0309875	-0.165425	-0.154368	0.185319	-0.00823876	-0.132585	-0.0864409	0.0384385	0.0460847	0.012122	0.11407	-0.220612	-0.453693	0.859762	0.0332499	-0.326454	0.0730036	0.0846592	-0.113936	0.0359207	0.0354517	-0.0777832	-0.136174	0.00643303	0.00105692	-0.0193139	-0.320495	0.0745173	-0.3653	-0.378497	-0.00970072	-0.0445086	0.0788396	-0.175679	0.0472569	0.0805888	0.0210014	0.0396097
Y3	-0.052892	0.0885169	-0.0711802	-0.169898	0.0771275	0.104669	-0.0858732	0.0118782	0.0558038	-0.223704	-0.175364	0.0309876	-0.165425	-0.154368	0.185319	-0.00823876	-0.132585	-0.0864409	0.0384385	0.0460847	0.012122	0.11407	-0.220612	-0.453693	0.859762	0.0332499	-0.326454	0.0730036	0.0846592	-0.113936	0.0359207	0.0354517	-0.0777832	-0.136174	0.00643303	0.00105692	-0.0193139	-0.320495	0.0745173	-0.3653	-0.378497	-0.00970072	-0.0445086	0.0788396	-0.175679	0.0472569	0.0805888	0.0210014	0.0396097
Y4	-0.0527553	0.0871526	-0.0709873	-0.170603	0.0769313	0.103506	-0.0859533	0.0106717	0.0557646	-0.223752	-0.180571	0.0315542	-0.172384	-0.156655	0.192372	-0.00588611	-0.133174	-0.0584824	0.0346805	0.0625163	0.00969813	0.103868	-0.0152608	-0.633001	1.44633	0.032643	-0.331559	0.0787544	0.085842	-0.115734	0.0396076	0.0348298	-0.0773818	-0.122471	0.0134463	0.0183334	-0.00736978	-0.198082	0.075686	-0.21802	-0.487438	-0.00425484	-0.0413998	0.0782282	-0.175664	0.0475939	0.0754372	0.0199117	0.0404359
Cu1	-0.453866	-0.271922	0.15202	0.128761	0.189345	-0.26527	0.041431	0.0124638	0.0139388	0.167882	-0.0433786	-0.143992	-0.0949744	1.20158	0.187905	-0.152285	0.264254	-0.0847776	0.0441595	0.0874079	-0.200135	-0.185826	-0.169342	0.30068	0.224555	0.103861	0.121416	0.0838858	0.482918	-1.0091	0.0708266	-0.402866	-0.150725	0.345965	0.422753	0.696555	0.177619	-0.024123	-0.0864944	-0.268104	-0.366582	-0.125254	0.331185	-0.350008	-0.29336	0.0534863	-0.537473	0.0683565	0.102089
Cu2	-0.453899	-0.271721	0.151807	0.128803	0.189323	-0.264732	0.0414095	0.0126252	0.0138901	0.169451	-0.0389251	-0.142857	-0.0947966	1.21296	0.188709	-0.152268	0.263444	-0.0748579	0.0398326	0.0844647	-0.195015	-0.185801	-0.166082	0.301721	0.206	0.103236	0.12021	0.0837484	0.482598	-1.02347	0.0708157	-0.157946	-0.150804	0.348678	0.416385	0.811005	0.178859	-0.00899869	-0.0868585	-0.268414	-0.366636	-0.125108	0.330379	-0.350311	-0.293769	0.0531715	-0.537634	0.0680234	0.102263
O1	0.0411689	0.0979724	0.0765876	0.136866	-0.201265	0.174759	-0.231315	-0.169061	-0.214955	-0.278417	0.186958	0.179338	0.00699893	-0.151436	0.0162172	0.166129	-0.238213	-0.00658424	-0.24604	-0.355451	0.226967	0.127476	0.183642	-0.141622	0.0842676	-0.0101975	0.0756965	-0.119703	-0.275275	0.100974	-0.352018	0.0175059	0.0837289	-0.270016	-0.464205	-0.0632681	-0.326385	0.224815	0.0708164	0.0556759	0.0187108	0.106585	-0.280682	-0.191113	0.116461	-0.280819	0.00364663	-0.134609	-0.107153
O2	0.0412544	0.0979133	0.0756885	0.136488	-0.201061	0.173368	-0.231525	-0.169219	-0.216082	-0.280331	0.184349	0.184238	0.00292355	-0.15456	0.016854	0.16446	-0.239009	0.247181	-0.194969	-0.330276	0.224566	0.124448	-0.274512	-0.311795	1.09211	-0.00458267	0.0728342	-0.120044	-0.279739	0.100986	-0.354143	0.016455	0.0851284	-0.268647	-0.48294	-0.361232	-0.330618	0.234044	0.0695419	0.0811639	-0.205225	0.107465	-0.2825	-0.192816	0.115481	-0.281238	0.00176068	-0.135319	-0.107122
O3	0.0413625	0.098067	0.0762386	0.136696	-0.201349	0.174836	-0.231223	-0.168529	-0.215074	-0.275972	0.184663	0.184008	0.00305694	-0.152784	0.0176806	0.166109	-0.238713	0.366928	-0.195171	-0.327603	0.225522	0.123704	0.187069	-0.168279	0.0790344	-0.0130416	0.0737749	-0.117924	-0.27854	0.0984692	-0.351758	0.0168107	0.0846339	-0.269946	-0.474898	-0.454628	-0.327329	0.233012	0.0693273	0.0581518	0.0320247	0.10764	-0.282965	-0.194469	0.116607	-0.280403	0.00572416	-0.136307	-0.106945
O4	0.0412937	0.097923	0.0767802	0.136774	-0.201258	0.174793	-0.231083	-0.168526	-0.215136	-0.276077	0.186653	0.179387	0.00671556	-0.151852	0.0172969	0.166	-0.237981	0.00562539	-0.245326	-0.350366	0.225118	0.126117	0.189442	-0.101547	0.0433284	-0.0135381	0.0735093	-0.119321	-0.277255	0.100421	-0.35097	0.0178788	0.0839765	-0.270676	-0.460015	0.113488	-0.326526	0.226154	0.0705409	0.0514395	0.0579641	0.107794	-0.28488	-0.191118	0.117135	-0.279701	0.00362373	-0.13591	-0.107074
O5	0.0412937	0.097923	0.0767802	0.136774	-0.201258	0.174793	-0.231083	-0.168526	-0.215136	-0.276077	0.186653	0.179387	0.00671556	-0.151852	0.0172969	0.166	-0.237981	0.00562539	-0.245326	-0.350366	0.225118	0.126117	0.189442	-0.101547	0.0433284	-0.0135381	0.0735093	-0.119321	-0.277255	0.100421	-0.35097	0.0178788	0.0839765	-0.270676	-0.460015	0.113488	-0.326526	0.226154	0.0705409	0.0514395	0.0579641	0.107794	-0.28488	-0.191118	0.117135	-0.279701	0.00362373	-0.13591	-0.107074
O6	0.0413625	0.098067	0.0762386	0.136696	-0.201349	0.174836	-0.231223	-0.168529	-0.215074	-0.275972	0.184663	0.184008	0.00305694	-0.152784	0.0176806	0.166109	-0.238713	0.366928	-0.195171	-0.327603	0.225522	0.123704	0.187069	-0.168279	0.0790344	-0.0130416	0.0737749	-0.117924	-0.27854	0.0984692	-0.351758	0.0168107	0.0846339	-0.269946	-0.474898	-0.454628	-0.327329	0.233012	0.0693273	0.0581518	0.0320247	0.10764	-0.282965	-0.194469	0.116607	-0.280403	0.00572416	-0.136307	-0.106945
O7	0.0411689	0.0979724	0.0765876	0.136866	-0.201265	0.174759	-0.231315	-0.169061	-0.214955	-0.278417	0.186958	0.179338	0.00699893	-0.151436	0.0162172	0.166129	-0.238213	-0.00658424	-0.24604	-0.355451	0.226967	0.127476	0.183642	-0.141622	0.0842676	-0.0101975	0.0756965	-0.119703	-0.275275	0.100974	-0.352018	0.0175059	0.0837289	-0.270016	-0.464205	-0.063268	-0.326385	0.224815	0.0708164	0.0556759	0.0187108	0.106585	-0.280682	-0.191113	0.116461	-0.280819	0.00364663	-0.134609	-0.107153
Figure 3e	atom chemical environment for Y4Cu2O7 from SEN-densenet model
Y1	0.09022	-4.94762	-0.283586	-2.78302	-5.62999	-3.43609	-3.34803	-0.978064	2.76542	-0.335837	-5.94209	-0.295815	-3.0516	2.63898	-0.776246	-4.36001	-0.928668	-1.16713	-3.96938	-1.49017	-3.59481	-0.294614	-1.80944	0.988379	-1.90872	7.00948	1.8829	7.00888	5.2324	-2.49699	-5.84802	1.06007	1.78742	-0.074037	-3.58568	1.43804	0.442369	-4.5219	-0.226125	-2.50747	0.414958	3.41476	7.92557	-2.66895	0.728952	1.14705	6.24318	1.98533	1.10167
Y2	0.200333	-4.43595	-0.564148	-3.00716	-5.0557	-2.70032	-1.91491	-1.27352	3.01857	-0.785172	-5.32115	-0.0426644	-3.13245	2.71679	-0.816062	-3.07069	-1.05546	-1.0354	-3.43245	-1.56977	-3.77775	0.420761	-0.617659	1.88209	-2.45988	8.03354	1.89191	7.34512	4.55325	-1.24995	-4.44781	0.633268	2.87154	0.856616	-3.27118	3.44909	1.23936	-6.09054	-0.472825	-2.71663	0.597733	3.34028	7.61583	-2.51612	1.26217	1.12954	5.37888	2.41619	0.401067
Y3	0.200335	-4.43595	-0.564148	-3.00716	-5.0557	-2.70032	-1.91491	-1.27352	3.01857	-0.785172	-5.32115	-0.0426644	-3.13245	2.71679	-0.816063	-3.07068	-1.05546	-1.0354	-3.43245	-1.56977	-3.77775	0.42076	-0.617659	1.88209	-2.45988	8.03354	1.89191	7.34512	4.55325	-1.24995	-4.44781	0.633268	2.87154	0.856615	-3.27118	3.44908	1.23936	-6.09054	-0.472825	-2.71663	0.597733	3.34028	7.61583	-2.51611	1.26217	1.12954	5.37888	2.41618	0.401066
Y4	0.0902218	-4.94762	-0.283586	-2.78302	-5.62999	-3.43609	-3.34803	-0.978064	2.76542	-0.335837	-5.94209	-0.295815	-3.0516	2.63898	-0.776246	-4.36001	-0.928669	-1.16713	-3.96938	-1.49017	-3.59481	-0.294614	-1.80945	0.988379	-1.90872	7.00948	1.8829	7.00888	5.2324	-2.497	-5.84802	1.06007	1.78741	-0.0740378	-3.58568	1.43804	0.44237	-4.5219	-0.226125	-2.50747	0.414958	3.41476	7.92557	-2.66896	0.728954	1.14705	6.24318	1.98533	1.10167
Cu1	-2.31382	-0.562958	1.51529	-2.4343	-0.758689	1.4598	4.60564	-1.66864	4.75041	-0.549973	1.18676	-1.84617	-7.35195	1.957	-2.49051	3.64637	0.468001	5.78662	-0.220546	2.35058	4.90865	-0.745843	3.31418	-0.999914	-0.302077	3.13834	-0.733346	2.61182	-2.24324	-3.44662	0.866687	-0.724337	-0.331385	0.863635	-0.188768	1.91161	6.72185	-10.7677	-1.92072	-6.62406	4.11446	6.17706	7.13568	0.861701	0.743856	1.29235	6.62178	1.38254	-2.56049
Cu2	-3.54053	-1.53906	1.06536	-3.16213	-0.158009	2.83616	5.86657	-2.61457	4.68196	-1.82181	1.43783	-1.13317	-5.19095	0.222308	-2.44711	3.63195	0.401899	4.84648	0.317616	2.92824	4.12179	-2.66948	2.37228	-0.803209	0.235627	2.99748	-0.576985	5.55068	-1.24386	-4.29689	0.184638	-0.246408	0.108522	-0.663212	0.351	1.57528	7.16995	-9.78334	-0.984475	-5.82808	4.30114	5.85527	6.40995	1.74032	-0.11783	1.01357	7.58113	1.40428	-3.137
O1	3.20798	-9.1157	-3.89548	-2.13975	-1.80202	-1.90781	-1.04248	1.25056	8.02159	-1.9585	-4.84123	2.55265	-2.70138	2.51795	-2.80366	-2.68148	-2.70061	-2.83224	4.07227	-0.60224	-2.35079	1.27534	0.214117	7.04287	-1.60427	6.97202	0.749057	11.9438	2.09392	-3.11948	-5.72867	2.77359	0.521505	2.72223	-5.37921	3.68867	-1.34262	-0.748571	-2.40869	-0.402605	2.93696	6.03146	4.59098	-0.630065	-0.884626	-1.01583	6.93798	1.2241	-1.65048
O2	3.91481	-9.29687	-6.01959	-0.923614	-0.785746	-0.720802	-0.0464032	2.91738	7.46366	-2.15411	-3.88184	1.20849	-1.00769	-0.414208	-3.87815	-3.34021	-2.68234	-2.16705	5.90878	-1.28636	-2.39444	-0.039683	-3.23241	5.53607	-1.03778	4.66642	-0.0215151	12.5653	-0.82753	-4.88088	-7.76101	2.59057	-1.09301	2.64855	-1.88897	-0.3243	-2.16225	1.27565	-1.23406	0.78819	2.43286	5.99584	2.79588	0.591532	-1.12953	0.601036	7.45593	-0.337563	-1.20131
O3	3.03415	-9.63897	-5.27017	-0.93728	-2.33694	-2.39782	0.00759548	1.90853	7.47608	-1.80064	-5.85877	1.59491	-1.17439	1.9945	-3.56022	-3.16251	-2.94766	-2.56509	4.03337	-0.28508	-3.5012	0.0661725	-2.0874	5.762	-1.22123	5.05188	0.369772	12.0713	1.65067	-4.48415	-7.56498	2.60963	0.262017	2.20092	-3.9645	1.83378	-3.79342	0.913154	-2.33626	1.10694	2.63256	4.79822	4.20022	-0.66766	-1.11291	-0.92361	7.81565	0.859816	-1.54164
O4	1.84146	-8.22282	-2.59931	-1.82045	-3.48031	-3.97732	-2.0899	0.991667	7.41425	-1.64686	-6.88225	2.07501	-2.28884	4.1229	-2.02964	-3.64244	-2.08283	-2.88742	1.41496	-0.0413871	-2.52811	0.934181	0.0969881	4.65719	-1.85889	6.68513	0.232425	9.0744	4.36544	-4.18967	-7.71455	1.16169	0.726692	1.79602	-6.3576	2.68948	-4.59762	0.0562465	-3.34786	0.520701	1.7778	4.58003	6.3607	-1.78473	-0.791193	-0.949012	7.5999	-0.335935	-1.63032
O5	1.84146	-8.22282	-2.59931	-1.82045	-3.48031	-3.97731	-2.0899	0.991666	7.41425	-1.64686	-6.88225	2.07501	-2.28884	4.1229	-2.02964	-3.64244	-2.08283	-2.88743	1.41496	-0.0413873	-2.52811	0.93418	0.0969887	4.65719	-1.85889	6.68513	0.232424	9.0744	4.36544	-4.18967	-7.71455	1.16169	0.726693	1.79602	-6.3576	2.68948	-4.59761	0.0562444	-3.34786	0.5207	1.7778	4.58003	6.3607	-1.78473	-0.791194	-0.949013	7.5999	-0.335935	-1.63032
O6	3.03415	-9.63897	-5.27017	-0.937279	-2.33694	-2.39782	0.00759351	1.90853	7.47608	-1.80064	-5.85877	1.59491	-1.17439	1.9945	-3.56023	-3.16252	-2.94766	-2.56509	4.03337	-0.285081	-3.5012	0.0661722	-2.0874	5.762	-1.22123	5.05188	0.369772	12.0713	1.65067	-4.48416	-7.56498	2.60963	0.262016	2.20093	-3.9645	1.83378	-3.79342	0.913155	-2.33626	1.10694	2.63256	4.79822	4.20022	-0.667659	-1.1129	-0.923608	7.81565	0.859815	-1.54164
O7	3.20798	-9.1157	-3.89548	-2.13975	-1.80202	-1.90781	-1.04248	1.25056	8.02159	-1.9585	-4.84124	2.55264	-2.70138	2.51795	-2.80366	-2.68148	-2.70061	-2.83224	4.07227	-0.60224	-2.35079	1.27533	0.214116	7.04287	-1.60427	6.97202	0.749058	11.9438	2.09392	-3.11948	-5.72867	2.77359	0.521507	2.72223	-5.37922	3.68867	-1.34262	-0.74857	-2.40869	-0.402605	2.93696	6.03146	4.59098	-0.630065	-0.884626	-1.01583	6.93798	1.2241	-1.65048
Figure 3f	atom chemical environment for Y4Cu2O7 from SEN model
Y1	0.0109997	0.0567924	0.134303	0.123051	-0.123703	0.0867513	-0.190392	-0.405651	-0.0414525	0.0707518	0.0787926	0.0956252	0.117375	0.0914704	0.0200873	0.0146534	0.0310237	0.0951821	-0.0879033	0.105191	-0.0772902	0.017961	-0.105692	-0.0662238	-0.113602	-0.166662	0.0139709	0.0150539	0.0484679	-0.0911395	-0.145268	0.0661427	0.0146449	0.168724	0.0639129	-0.247267	0.0597221	-0.20188	0.0270171	0.0137136	-0.164155	0.0178339	0.0795976	0.0199334	-0.0334034	-0.175247	-0.12378	0.00716985	-0.0532114
Y2	0.0110137	0.0567995	0.134322	0.123056	-0.123696	0.0867273	-0.190388	-0.40565	-0.0414602	0.0708115	0.0788257	0.0957226	0.11739	0.0915235	0.0201583	0.0146958	0.0309245	0.0952175	-0.0880532	0.105212	-0.0775686	0.0178009	-0.105495	-0.0660992	-0.113005	-0.166111	0.0137417	0.0149751	0.0485298	-0.0909379	-0.145158	0.0661224	0.0147793	0.168715	0.0637957	-0.247627	0.059615	-0.201574	0.026813	0.0137783	-0.16418	0.0167884	0.0804133	0.0198522	-0.0334662	-0.175271	-0.123954	0.00710022	-0.0531452
Y3	0.0110137	0.0567995	0.134322	0.123056	-0.123696	0.0867273	-0.190388	-0.40565	-0.0414602	0.0708115	0.0788257	0.0957226	0.11739	0.0915235	0.0201583	0.0146958	0.0309245	0.0952175	-0.0880532	0.105212	-0.0775686	0.0178009	-0.105495	-0.0660992	-0.113005	-0.166111	0.0137417	0.0149751	0.0485298	-0.0909379	-0.145158	0.0661224	0.0147793	0.168715	0.0637957	-0.247627	0.059615	-0.201574	0.026813	0.0137783	-0.16418	0.0167884	0.0804133	0.0198522	-0.0334663	-0.175271	-0.123954	0.00710022	-0.0531452
Y4	0.0109997	0.0567924	0.134303	0.123051	-0.123703	0.0867513	-0.190392	-0.405651	-0.0414525	0.0707518	0.0787926	0.0956252	0.117375	0.0914704	0.0200873	0.0146534	0.0310237	0.0951821	-0.0879033	0.105191	-0.0772902	0.017961	-0.105692	-0.0662238	-0.113602	-0.166662	0.0139709	0.0150539	0.0484679	-0.0911395	-0.145268	0.0661427	0.0146449	0.168724	0.0639129	-0.247267	0.0597221	-0.20188	0.0270171	0.0137136	-0.164155	0.0178339	0.0795976	0.0199334	-0.0334034	-0.175247	-0.12378	0.00716985	-0.0532114
Cu1	-0.127415	-0.410807	0.142336	0.00946324	-0.273252	0.0199471	0.0267248	-0.370526	0.0236674	0.0848942	0.0287197	0.0462093	-0.106667	0.132298	0.206844	0.00603904	0.080545	0.141992	0.0113104	0.0288578	-0.392989	0.159748	-0.395872	-0.154792	-0.24495	-0.160664	0.0906306	0.0389371	0.0887435	0.113882	-0.292803	-0.119891	-0.0587537	-0.17196	-0.422521	0.172002	0.0780553	0.0784671	0.0115918	0.0655657	0.0566707	0.0493991	0.00720795	0.151088	0.102143	0.224335	-0.158204	-0.0171839	-0.0353606
Cu2	-0.127421	-0.410995	0.142284	0.00940148	-0.273221	0.0198664	0.026673	-0.370512	0.0236279	0.0848291	0.0285554	0.0456457	-0.106588	0.13202	0.206903	0.00576798	0.0812775	0.142504	0.00993669	0.0293836	-0.392659	0.159839	-0.39632	-0.155193	-0.244429	-0.161433	0.0903048	0.039148	0.0887578	0.113417	-0.293567	-0.119852	-0.0590921	-0.171553	-0.421254	0.171945	0.0776182	0.0779398	0.0123727	0.0655861	0.0563666	0.049454	0.00734911	0.151282	0.102421	0.224276	-0.157721	-0.0174082	-0.0351648
O1	0.00654057	0.0446611	0.0232312	-0.167247	0.0130354	0.0557916	0.000543154	0.0120816	-0.111263	0.0241433	-0.0949822	0.000449308	0.031196	-0.0941516	-0.123567	-0.116855	-0.00219342	0.0342244	0.0337655	0.0337096	0.025124	0.00586736	0.026362	0.0120592	0.0436893	0.018099	-0.0819225	0.024678	-0.104584	-0.109781	0.0165123	0.0652905	0.0271416	-0.0887086	-0.203754	0.0120035	0.00952064	0.014866	0.0890654	0.0519896	0.0723659	-0.0658309	0.00431802	-0.0739398	-0.0324741	0.0739487	0.0454305	0.0367343	-0.00429734
O2	0.00655995	0.0446664	0.023429	-0.167077	0.0129928	0.0557339	0.000448359	0.0121402	-0.111206	0.0242024	-0.0953313	0.000443047	0.0319416	-0.0946196	-0.123878	-0.115177	0.00131216	0.0374883	0.0334114	0.0347929	0.0284821	0.00590363	0.0259163	0.0129959	0.0465503	0.0188114	-0.0815812	0.0261473	-0.107564	-0.112507	0.0201738	0.0658565	0.0263388	-0.0877651	-0.201316	0.0126356	0.010659	0.0160532	0.0907035	0.0523323	0.0722212	-0.0645458	0.00393494	-0.0754322	-0.0317164	0.0752342	0.0452548	0.0373596	-0.00260179
O3	0.00653202	0.0447871	0.0235998	-0.166902	0.0128969	0.0557084	0.000540545	0.0121273	-0.111198	0.0241983	-0.0953158	0.000313813	0.0319426	-0.0947196	-0.124201	-0.114994	-0.000381429	0.0363541	0.0345685	0.0351505	0.0289352	0.0060415	0.0255072	0.0127659	0.0456688	0.0192929	-0.0825024	0.0251121	-0.105344	-0.111446	0.0203498	0.0656996	0.0264977	-0.0883222	-0.201976	0.0145652	0.0108593	0.0155713	0.090965	0.0523046	0.0715045	-0.0633037	0.00390566	-0.0749812	-0.032447	0.0752217	0.0453897	0.0377403	-0.00461621
O4	0.00660259	0.0448227	0.0235842	-0.166919	0.0128935	0.0557624	0.000580161	0.0120871	-0.111187	0.0241818	-0.0949929	0.00019459	0.0316168	-0.093777	-0.123977	-0.116976	-0.0016928	0.0348614	0.0339075	0.0344581	0.0265673	0.00600479	0.0262421	0.0120746	0.0444793	0.0199833	-0.0821567	0.0242411	-0.104153	-0.110624	0.0170431	0.0655537	0.0267666	-0.0888069	-0.202827	0.0143848	0.00946765	0.0153974	0.0896797	0.0518991	0.0714364	-0.0647242	0.00410015	-0.0738558	-0.0329191	0.0744302	0.0455732	0.0370024	-0.00405277
O5	0.00660259	0.0448227	0.0235842	-0.166919	0.0128935	0.0557624	0.000580161	0.0120871	-0.111187	0.0241818	-0.0949929	0.00019459	0.0316168	-0.093777	-0.123977	-0.116976	-0.0016928	0.0348614	0.0339075	0.0344581	0.0265673	0.00600479	0.0262421	0.0120746	0.0444793	0.0199833	-0.0821567	0.0242411	-0.104153	-0.110624	0.0170431	0.0655537	0.0267666	-0.0888069	-0.202827	0.0143848	0.00946765	0.0153974	0.0896797	0.0518991	0.0714364	-0.0647242	0.00410016	-0.0738558	-0.0329191	0.0744302	0.0455732	0.0370024	-0.00405277
O6	0.00653202	0.0447871	0.0235998	-0.166902	0.0128969	0.0557084	0.000540545	0.0121273	-0.111198	0.0241983	-0.0953158	0.000313813	0.0319426	-0.0947196	-0.124201	-0.114994	-0.00038143	0.0363541	0.0345685	0.0351505	0.0289352	0.0060415	0.0255072	0.0127659	0.0456688	0.0192929	-0.0825024	0.0251121	-0.105344	-0.111446	0.0203498	0.0656996	0.0264977	-0.0883222	-0.201976	0.0145652	0.0108593	0.0155713	0.090965	0.0523046	0.0715045	-0.0633037	0.00390566	-0.0749812	-0.032447	0.0752217	0.0453897	0.0377403	-0.00461621
O7	0.00654057	0.0446611	0.0232312	-0.167247	0.0130354	0.0557916	0.000543154	0.0120816	-0.111263	0.0241433	-0.0949822	0.000449308	0.031196	-0.0941516	-0.123567	-0.116855	-0.00219342	0.0342244	0.0337655	0.0337096	0.025124	0.00586736	0.026362	0.0120592	0.0436893	0.018099	-0.0819225	0.024678	-0.104584	-0.109781	0.0165123	0.0652905	0.0271416	-0.0887086	-0.203754	0.0120035	0.00952064	0.014866	0.0890654	0.0519896	0.0723659	-0.0658309	0.00431802	-0.0739398	-0.0324741	0.0739487	0.0454305	0.0367343	-0.00429734
Figure 3g	atom chemical environment for Y4Cu2O7 from SEN model
Y1	0.240064	-0.14117	0.110924	0.121834	-0.0883265	0.0032051	0.0812093	-0.294022	-0.131721	-0.0212675	-0.144533	0.0509294	0.0145307	0.0944721	0.0417967	0.0116524	-0.0141192	-0.0405712	-0.085166	0.0308919	-0.117946	-0.181331	0.00825822	0.00525191	-0.71894	0.0902538	-0.0207872	-0.0504016	0.035156	-0.0111096	0.135347	0.0220548	-0.0182976	-0.11713	0.0511543	0.11771	0.00998702	0.00700721	0.0229772	-0.837714	0.0899338	-0.0900044	0.124416	0.115333	0.0616936	0.0801831	0.0537288	0.0241535	0.0266094
Y2	0.216188	-0.148276	0.0633181	0.0720191	-0.0915639	-0.033201	0.0700267	-0.411922	-0.124555	-0.0394898	-0.160248	0.0407291	0.0236416	0.0815586	0.0164829	0.0181113	-0.00140097	-0.0293325	-0.0817964	0.0410011	-0.104479	-0.174505	0.0144175	0.011742	-0.742886	0.0894882	-0.0196891	-0.0671306	0.0165282	-0.0280557	0.144237	0.0184527	-0.0271275	-0.136691	0.00422862	0.105462	0.00330198	0.013061	0.0211156	-0.96074	0.0796337	-0.143892	0.123208	0.104417	0.0578972	0.0741699	0.0326575	0.0243826	0.0274907
Y3	0.214817	-0.140571	0.0681632	0.101225	-0.0808026	-0.00227306	0.0756883	-0.298829	-0.120178	-0.0323518	-0.13959	0.0503278	0.0176875	0.081794	0.0288132	0.00951291	-0.0174756	-0.0318301	-0.0888757	0.0405307	-0.104082	-0.170985	0.00291156	0.00799699	-0.631548	0.106936	-0.0175527	-0.0442605	0.0380038	-0.0153018	0.13034	0.0207083	-0.0246063	-0.120054	0.0247424	0.107531	-0.000357661	0.011891	0.0210065	-0.792329	0.0761368	-0.116303	0.1137	0.124896	0.06091	0.0805801	0.0494943	0.0238201	0.0276658
Y4	0.239035	-0.150779	0.103772	0.0567143	-0.100203	-0.0419762	0.0719871	-0.460742	-0.136422	-0.0269686	-0.153117	0.0347704	0.0240668	0.0943985	0.0225064	0.0167613	0.00803897	-0.0403089	-0.0685743	0.0402103	-0.108872	-0.18252	0.0153368	0.00588141	-0.828	0.0833676	-0.0118068	-0.0694103	-0.00271271	-0.0276198	0.155298	0.0191768	-0.0207218	-0.140495	0.0051662	0.114832	0.0209786	0.0170285	0.0267901	-1.04249	0.0928011	-0.143643	0.127494	0.0938124	0.0658111	0.0723704	0.0345691	0.0331875	0.0345029
Cu1	-0.0523027	0.191184	0.257606	-0.333058	-0.220174	-0.0654699	-0.10633	-0.472695	0.208587	-0.176461	0.512943	0.0862969	-0.0525856	0.120573	0.0509551	0.00781052	0.0191729	-0.0946253	0.0606604	-0.0175147	0.141635	0.203985	-0.0646691	-0.184934	-1.33517	-0.510833	0.138671	-0.0454672	-0.553515	-0.0485532	-0.264971	-0.327546	-0.0646253	0.103153	0.0547582	-0.238368	0.236457	0.369514	0.125626	-1.00764	-0.0700029	0.0784127	-0.142918	-0.368807	-0.00548599	0.000165982	0.046259	-0.135808	-0.0149397
Cu2	-0.0340594	0.19255	0.280185	-0.337864	-0.226363	-0.0705684	-0.109343	-0.501765	0.198917	-0.173369	0.521642	0.091658	-0.0580163	0.126092	0.0588133	0.0196331	0.0337699	-0.101024	0.0601063	-0.0127003	0.142964	0.205612	-0.0624533	-0.189518	-1.4036	-0.520528	0.143762	-0.0559897	-0.573658	-0.0535231	-0.255498	-0.335478	-0.0603892	0.102341	0.0663338	-0.239493	0.249457	0.368591	0.129906	-1.08499	-0.0620586	0.0732442	-0.13346	-0.386688	-0.00492611	0.00700309	0.0419044	-0.137099	-0.0162285
O1	-0.146416	-0.191632	-0.195037	-0.977103	-0.379851	-0.44562	-0.107436	-2.15809	-0.0836298	-0.231911	-0.559178	-0.116398	-0.0434617	-0.0474649	-0.102755	0.177956	0.0774975	0.125331	0.312851	-0.0408231	0.115475	-0.0902374	0.0397605	0.0176736	-3.42193	-0.321264	0.0463536	-0.229217	-0.463627	-0.143051	0.134067	-0.0251614	0.0678369	-0.333738	-0.76093	-0.0616175	0.0476195	-0.130095	0.0912785	-2.9561	0.00999112	-0.383096	0.0373523	-0.21162	0.110009	-0.0749941	-0.0668379	0.000144406	-0.0214664
O2	-0.204428	-0.190974	-0.344623	-0.967354	-0.455753	-0.324195	-0.0930794	-2.21178	-0.099011	-0.263828	-0.775962	-0.11506	-0.0472439	0.0260273	-0.111942	0.1311	0.0295843	0.23363	0.296832	-0.0983044	0.106155	-0.082153	0.0108097	0.0306663	-3.97507	-0.520257	0.0134111	-0.174089	-0.448474	-0.156135	0.117244	-0.00681973	0.0997237	-0.43601	-0.704759	-0.067944	-0.0191068	-0.235476	0.0530033	-3.08605	-0.000828693	-0.357297	0.0389763	-0.11202	0.120072	-0.0791829	-0.128412	0.0196648	-0.129307
O3	-0.165633	-0.377001	-0.437637	-1.85364	-0.648386	-1.0803	-0.194309	-4.79344	-0.125831	-0.393833	-0.951666	-0.198984	0.0682668	-0.25584	-0.271709	0.331834	0.360206	0.137626	0.456228	0.0674437	0.198503	-0.207213	0.184293	0.0728101	-5.92152	-0.374318	0.0274261	-0.622424	-0.947356	-0.37853	0.33212	-0.0687802	0.0267104	-0.642019	-1.48229	-0.102949	0.184283	-0.0942284	0.175556	-6.22287	0.102158	-1.05088	0.178172	-0.545614	0.038113	-0.129641	-0.336472	-0.146414	0.057471
O4	-0.309274	-0.0510594	-0.304712	-0.405141	-0.243015	0.00217983	-0.00122544	-0.569853	-0.0868116	-0.193666	-0.558406	-0.0989386	-0.0350538	0.0648052	-0.0419797	0.0912634	-0.153125	0.204859	0.206371	-0.126084	0.0476603	0.0272619	-0.0934393	0.0143413	-2.15316	-0.458112	0.00670523	0.0545968	-0.106315	0.000901548	-0.0235797	0.0206097	0.0734146	-0.249845	-0.311977	-0.0299107	-0.11696	-0.23936	-0.0163915	-0.980047	-0.0843852	-0.0299915	-0.0296592	0.0268228	0.123341	-0.0745737	0.0622664	0.0782071	-0.148271
O5	-0.241967	-0.134169	-0.283833	-0.712091	-0.324374	-0.257574	-0.0789564	-1.54894	-0.059176	-0.211994	-0.665038	-0.106122	-0.021017	0.0391872	-0.0730476	0.139585	0.00959669	0.210835	0.249273	-0.0976164	0.116157	-0.0363851	0.0150853	0.0546023	-2.92914	-0.44377	-0.00312234	-0.0910284	-0.289782	-0.0986368	0.0814097	-0.0104977	0.0798306	-0.328329	-0.567697	-0.079414	-0.0743454	-0.187076	0.0271947	-2.25462	-0.0496788	-0.275846	0.0291741	-0.0668269	0.0957996	-0.0564074	-0.0479949	0.013391	-0.101846
O6	-0.313923	-0.0830213	-0.586009	-0.725437	-0.391532	-0.0976324	0.0531016	-1.22978	-0.270131	-0.313418	-0.608744	-0.187687	-0.0538456	-0.0848001	-0.170369	0.0739397	-0.24225	0.162616	0.272757	-0.0657852	-0.059774	-0.024311	-0.20849	-0.0714575	-3.38294	-0.575143	0.0651321	-0.145668	-0.284179	-0.0371061	-0.045297	0.0629453	0.0459055	-0.38673	-0.503327	0.1067	-0.000832485	-0.3461	-0.00239986	-1.7335	-0.00905831	-0.085524	-0.0500303	-0.117948	0.182616	-0.208556	0.0390939	0.160544	-0.177106
O7	-0.143349	-0.135273	-0.126526	-0.786824	-0.3241	-0.253988	-0.0642712	-1.46057	-0.0873761	-0.196979	-0.415228	-0.0988582	-0.0696004	-0.00620553	-0.0613664	0.120399	-0.0285083	0.104741	0.295763	-0.0603905	0.0790127	-0.0548855	-0.042181	-0.0245225	-2.80428	-0.280994	0.0798146	-0.100291	-0.365984	-0.0679268	0.0757773	-0.00541738	0.0812985	-0.250917	-0.591104	-0.0266312	0.0444996	-0.13916	0.0868478	-2.01517	-0.00158359	-0.198112	-0.0282588	-0.127045	0.145843	-0.0684308	0.0196323	0.0632346	-0.0322733
[truncated: 143 more columns]

## Sheet: Figure 4(a-c)
Figure 4a						Figure 4b						Figure 4c
prediction of training	predicrtion of testing	label of training	label of testing			prediction of training	predicrtion of testing	label of training	label of testing			prediction of training	predicrtion of testing	label of training	label of testing
0.232556	-0.00598868	0.23341	0			0.219415	0.144645	0.23341	0.0986617			0.410563	0.176911	0.400547	0.218816
0.182342	0.0139572	0.180774	0			0.127499	0.00165458	0.180774	0			0.278452	0.161835	0.288148	0.158041
0.273641	0.00987111	0.264532	0			0.169814	-0.00549929	0.264532	0			0.367116	0.271308	0.375	0.30282
0.533113	0.672432	0.539732	0.685703			0.583008	-0.0139065	0.539732	0			0.471564	0.381792	0.464197	0.386003
0.302338	0.00890097	0.310672	0			0.422802	-0.050744	0.310672	0.184891			0.364141	0.439544	0.371377	0.474079
0.123983	-0.00127464	0.121158	0			0.0991352	-0.000872459	0.121158	0			0.303922	0.466961	0.305486	0.45849
-0.00252768	-0.000753432	0	0			-0.00455221	0.50543	0	0			0.445223	0.171542	0.444678	0.179757
0.384397	0.385849	0.357967	0.385255			0.315993	-7.35009e-05	0.357967	0			0.473708	0.264383	0.476161	0.268482
0.2453	-0.00238919	0.247943	0			0.29551	0.311083	0.247943	0.191151			0.433259	0.502899	0.443503	0.449885
0.138969	0.000613826	0.150959	0			0.0409111	0.45863	0.150959	0			0.551231	0.217042	0.560369	0.218687
-0.00929437	0.24476	0	0.24939			0.00199952	0.435091	0	0.323918			0.0863851	0.283268	0.0832451	0.285432
0.511688	0.206676	0.494635	0.206834			0.586692	0.390331	0.494635	0.377973			0.423694	0.532534	0.420034	0.502763
-0.00330828	0.0787871	0	0.0638941			0.0103326	0.223866	0	0.25754			0.41769	0.444355	0.428968	0.443285
0.195462	-0.00525836	0.202117	0			0.243506	-0.00343436	0.202117	0			0.325593	0.369393	0.334512	0.381062
-0.00153752	0.719308	0	0.701257			0.0306171	0.016103	0	0.104543			0.393636	0.155229	0.420408	0.159162
-0.00169405	0.0807969	0	0.0943428			0.00321704	0.486391	0	0.57873			0.256365	0.425038	0.267818	0.440284
0.385547	0.231508	0.386654	0.214841			0.410478	0.00354778	0.386654	0			0.289345	0.574829	0.296962	0.654725
0.0498247	0.00138696	0.0575022	0			0.0710503	0.507611	0.0575022	0.7281			0.233509	0.189675	0.242537	0.19098
0.34239	-0.001245	0.350805	0			0.313422	-0.018429	0.350805	0			0.278707	0.272882	0.295208	0.255733
0.534787	0.492253	0.536508	0.504874			0.530955	-0.0239027	0.536508	0			0.117187	0.134243	0.118661	0.0720771
-0.00319159	-0.000266226	0	0			0.150692	0.0170174	0	0			0.427507	0.27931	0.428722	0.286723
0.407784	0.0920274	0.415033	0.0894217			0.304519	0.0343301	0.415033	0			0.204667	0.532172	0.203555	0.547258
0.00215215	0.386614	0	0.380915			-0.0209256	-0.000602342	0	0			0.159436	0.23348	0.165521	0.233681
0.427443	0.363234	0.418097	0.37168			0.387662	0.160065	0.418097	0.0230197			0.292763	0.631664	0.30915	0.742182
0.293496	0.0811976	0.280777	0.0742494			0.304392	0.318939	0.280777	0.178			0.262175	0.220394	0.257696	0.206142
0.235483	0.101943	0.238845	0.097978			0.392473	0.419979	0.238845	0.260311			0.32706	0.246037	0.317522	0.226639
0.121017	0.572498	0.110309	0.564307			0.253551	0.241682	0.110309	0.198972			0.483311	0.301549	0.484484	0.2977
0.406504	-0.00112106	0.413894	0			0.461225	0.0815236	0.413894	0.472703			0.574678	0.488554	0.592184	0.496783
0.201954	0.498539	0.193329	0.494293			0.0463746	0.24296	0.193329	0.172712			0.424237	0.363911	0.416452	0.401505
0.00438569	0.494289	0	0.50598			0.0499456	-0.0081635	0	0.0446065			0.378222	0.427785	0.380222	0.433522
-0.00137431	0.000575278	0	0			-0.0032458	0.222977	0	0.312572			0.439027	0.495634	0.422969	0.497881
0.216664	-0.00328109	0.23076	0			0.329168	-0.0390015	0.23076	0			0.198773	0.391741	0.209705	0.39629
0.23915	-0.00190253	0.247875	0			0.197656	0.00329022	0.247875	0			0.176521	0.257991	0.19568	0.265869
0.252662	0.492773	0.25419	0.479422			0.24059	-0.00103373	0.25419	0			0.0918522	0.435725	0.0912397	0.434921
0.264585	0.0343566	0.267761	0.041912			0.241972	0.133465	0.267761	0.168054			0.22755	0.431343	0.224205	0.440577
0.00239117	-4.63013e-05	0	0			-0.0360158	0.0488459	0	0.226133			0.260294	0.14157	0.226688	0.149701
-0.00307953	0.475849	0	0.467532			0.00396419	0.370892	0	0.462707			0.368952	0.368779	0.37415	0.381079
-9.88099e-05	-0.000868757	0	0			-0.0049726	0.0889717	0	0.0970077			0.19945	0.24248	0.201132	0.254242
0.0953447	-0.000898629	0.0937946	0			0.205493	0.00860814	0.0937946	0			0.439876	0.259545	0.447455	0.263199
0.379026	0.00180104	0.358612	0			0.23726	0.0892427	0.358612	0.0569582			0.399117	0.467893	0.400164	0.470945
-0.00326063	0.284241	0	0.254678			-0.017046	-0.00825912	0	0			0.0919284	0.477467	0.0847374	0.475212
-0.00249	0.171245	0	0.169503			-0.00116526	0.00506333	0	0			0.460103	0.439579	0.455254	0.434533
-0.00310018	-0.00220148	0	0			0.00748317	0.575573	0	0.467234			0.439598	0.169655	0.452738	0.167217
0.236061	0.0441659	0.228042	0.0464818			0.1814	0.104905	0.228042	0			0.285439	0.583787	0.280526	0.61094
0.387071	0.000444595	0.371348	0			0.463829	0.022312	0.371348	0.400543			0.188134	0.175696	0.196464	0.191496
-0.000636148	0.209136	0	0.197436			0.00213693	0.0845621	0	0.161608			0.18753	0.460211	0.18928	0.567242
-0.00165941	-0.00141972	0	0			-4.92265e-05	0.454057	0	0.420581			0.426242	0.375432	0.428402	0.364855
-0.00328955	-0.00097397	0	0			0.00929202	0.133706	0	0.260314			0.442676	0.465039	0.447787	0.478795
-0.0027689	0.243794	0	0.23903			-0.00192542	0.10405	0	0			0.465101	0.472464	0.464787	0.510904
0.293468	-0.00257154	0.285975	0			0.112612	0.383103	0.285975	0.02404			0.487674	0.270731	0.48032	0.282639
0.619526	0.357418	0.613182	0.340708			0.990209	0.190583	0.613182	0.19111			0.261078	0.556992	0.266921	0.554117
0.0367616	0.161666	0.0466921	0.168933			0.28285	0.448604	0.0466921	0.428897			0.186493	0.146535	0.180593	0.138868
-0.0106426	0.47195	0	0.476438			-0.00213437	0.615647	0	0.73483			0.444661	0.28549	0.45636	0.253849
0.602071	0.0561254	0.579233	0.0497701			0.55144	0.302924	0.579233	0.344416			0.224412	0.346723	0.221836	0.358153
-0.00427718	-0.000619676	0	0			0.00176927	0.432698	0	0.372792			0.284019	0.397811	0.299941	0.467803
-0.00089115	0.303705	0	0.296124			0.0169578	0.000265501	0	0			0.329445	0.40931	0.334411	0.416091
0.359694	-0.00183835	0.349013	0			0.342903	0.00503917	0.349013	0			0.20301	0.363546	0.215162	0.356175
-0.00143664	0.456748	0	0.446644			-1.33202e-06	0.0194267	0	0			0.247217	0.452299	0.244584	0.451491
-0.000431156	-0.00524027	0	0			-0.00705267	0.34483	0	0.383489			0.421033	0.465387	0.424428	0.478554
0.483851	0.00155378	0.4924	0			0.465782	0.355126	0.4924	0.451222			0.384804	0.444312	0.382018	0.459309
0.0889817	-0.00097206	0.0857265	0			0.0980546	0.343044	0.0857265	0.434699			0.150671	0.384916	0.149783	0.398261
0.22922	9.3925e-05	0.222973	0			0.19089	0.203557	0.222973	0			0.448323	0.445218	0.463551	0.438622
-0.00121882	-0.000717777	0	0			0.00524803	0.109739	0	0.0881914			0.143572	0.360072	0.146286	0.365363
0.134917	0.206106	0.133785	0.203589			0.0530319	0.568383	0.133785	0.496464			0.391263	0.27795	0.392358	0.282184
0.121985	0.457963	0.129852	0.455142			0.0398162	0.453135	0.129852	0.375596			0.415906	0.200678	0.421824	0.200436
-0.0046227	0.0304258	0	0.0307687			0.00709263	0.062187	0	0			0.478328	0.258573	0.484482	0.249395
-0.000571189	-0.00153909	0	0			0.0190121	0.15559	0	0.19558			0.328096	0.419366	0.325572	0.431162
0.109165	0.369531	0.103167	0.354179			0.580612	0.0114128	0.103167	0			0.412408	0.253063	0.412143	0.256047
0.254783	0.215688	0.251609	0.218022			0.157475	0.061021	0.251609	0.143148			0.409728	0.311991	0.404505	0.315503
-0.00287014	0.312349	0	0.305466			-0.00911806	0.139953	0	0.115496			0.478144	0.427377	0.483745	0.428702
0.73695	0.000500791	0.770637	0			0.635144	0.0304663	0.770637	0.0900566			0.132249	0.430555	0.133257	0.426399
0.388365	0.398449	0.375956	0.391847			0.262826	0.00799013	0.375956	0			0.421402	0.414194	0.427228	0.430642
-0.00268285	-0.00687785	0	0			0.00957434	0.0579985	0	0.101199			0.428291	0.412676	0.438157	0.4082
0.382307	0.308113	0.387085	0.299177			0.36447	0.0987681	0.387085	0.311028			0.399089	0.221253	0.398922	0.220088
-0.00625092	0.447428	0	0.437848			0.0505627	0.268343	0	0.00379913			0.197625	0.219602	0.217272	0.223355
-0.00377301	0.452772	0	0.441551			-0.00121723	0.607824	0	0.48662			0.440463	0.398645	0.435784	0.408563
0.213777	0.00166476	0.21047	0			0.161339	-0.00201686	0.21047	0			0.385973	0.478632	0.39514	0.469007
0.1821	0.131404	0.20374	0.130743			0.186402	0.517903	0.20374	0.465453			0.394457	0.137001	0.392003	0.143558
-0.00597811	0.169461	0	0.153031			-0.00069291	0.00181043	0	0			0.491068	0.45299	0.490609	0.456505
-0.00451463	0.0888342	0	0.0956812			0.467526	0.00624985	0	0			0.411784	0.472752	0.412804	0.474166
-0.0112523	0.269308	0	0.256888			0.172748	0.05164	0	0			0.578801	0.196723	0.578717	0.183169
-0.0097013	0.00208686	0	0			-0.0240736	0.247574	0	0.438576			0.425067	0.436662	0.418546	0.444896
-0.000170706	0.000806344	0	0			-0.00982173	-0.000971753	0	0			0.29453	0.421486	0.300006	0.427125
-0.00170763	0.456164	0	0.445987			-0.00711549	0.0450426	0	0			0.188423	0.368499	0.244004	0.376831
-0.00412991	-0.00409345	0	0			0.0279934	-0.00416766	0	0			0.453784	0.134411	0.468276	0.139636
0.101864	0.0534847	0.112229	0.0418239			0.00716376	0.0978385	0.112229	0.00851703			0.3982	0.393805	0.39444	0.404676
-0.000525214	0.417979	0	0.407583			-0.00712119	0.226262	0	0.309165			0.368125	0.189307	0.378192	0.184835
-0.00373558	-0.00418012	0	0			0.00273102	0.032137	0	0.285804			0.463883	0.374944	0.469944	0.410802
-0.00201199	0.061115	0	0.0655151			0.00840184	0.136357	0	0.173476			0.134223	0.384905	0.137025	0.387122
0.000743987	0.34675	0	0.357175			0.367561	0.390241	0	0.526467			0.222444	0.182034	0.22211	0.184969
-0.0023016	0.37604	0	0.377942			0.000780804	-0.0003441	0	0			0.332722	0.396528	0.331632	0.385135
0.38525	-0.00241021	0.384115	0			0.510233	0.206463	0.384115	0.0252761			0.411755	0.444935	0.40672	0.448802
-0.0022071	0.35705	0	0.352124			-0.0318334	0.192075	0	0			0.126766	0.239452	0.135551	0.24653
0.626351	-0.00221701	0.613072	0			0.870096	5.18612e-05	0.613072	0			0.454478	0.398863	0.466287	0.426919
-0.00633154	0.130936	0	0.103966			0.0146153	0.131795	0	0			0.475318	0.0969976	0.49033	0.0921099
-0.00204574	0.331155	0	0.321528			0.00056341	0.378321	0	0.468343			0.294325	0.441266	0.298784	0.451786
0.548576	-0.00177899	0.542651	0			0.500259	-0.00890903	0.542651	0			0.451392	0.415189	0.451861	0.415596
-0.000682481	0.273499	0	0.269301			-0.00211234	0.223641	0	0.227767			0.407178	0.280683	0.410108	0.295521
0.733244	0.415222	0.729438	0.390616			0.676831	0.278398	0.729438	0.179844			0.467599	0.221411	0.477682	0.231816
0.619012	-0.00202817	0.621428	0			0.644402	0.132084	0.621428	0.311046			0.178838	0.260586	0.180892	0.265612
0.105869	0.240765	0.115442	0.231538			0.0093767	0.0058428	0.115442	0			0.391082	0.204021	0.393014	0.216079
0.236926	0.00213672	0.229928	0			0.283571	0.0603725	0.229928	0			0.17582	0.459047	0.179787	0.459316
0.254353	-0.00194868	0.242609	0			0.312996	0.0809352	0.242609	0.171377			0.235719	0.109792	0.239216	0.108779
0.000977172	-0.00170446	0	0			0.0351666	0.0778401	0	0			0.471899	0.164692	0.479186	0.162332
0.13973	-0.00247671	0.139093	0			0.337704	-0.000688024	0.139093	0			0.554633	0.393599	0.555304	0.398359
0.293068	0.373631	0.292473	0.358157			0.280613	0.0379908	0.292473	0			0.384498	0.300701	0.387757	0.310358
-0.000370719	0.296416	0	0.29201			0.00177796	0.317735	0	0.145289			0.428559	0.358181	0.423066	0.348178
-0.00189193	0.418824	0	0.398282			-0.00248171	0.423981	0	0.182196			0.608938	0.27419	0.596637	0.274559
0.570245	-0.000631318	0.557617	0			0.599439	0.093525	0.557617	0.00631708			0.437126	0.312053	0.452505	0.313483
-0.0022976	0.00021178	0	0			0.0252185	0.106983	0	0.0766999			0.391563	0.451123	0.390048	0.457803
0.0433808	0.380773	0.0455561	0.370892			0.0071617	0.236801	0.0455561	0.264716			0.266824	0.193025	0.304681	0.196851
-0.00228943	-0.00516812	0	0			0.000491986	0.0735137	0	0			0.415497	0.235332	0.430289	0.247477
0.12284	-0.00249258	0.116842	0			0.105679	0.0503151	0.116842	0			0.487905	0.421529	0.478128	0.449231
0.653972	0.170648	0.642869	0.178354			0.672393	0.0854571	0.642869	0.0504953			0.224102	0.417509	0.228272	0.428273
0.00414934	0.696582	0.00433539	0.693857			0.15645	0.193678	0.00433539	0.265997			0.14758	0.269853	0.159279	0.278917
-0.000578889	0.254433	0	0.255137			-0.00422414	0.623911	0	0.759395			0.442708	0.436805	0.440741	0.462265
-0.00172468	0.00104214	0	0			-0.00166751	-0.00188985	0	0			0.473804	0.145002	0.47462	0.143824
0.168561	0.174244	0.159856	0.165608			0.18769	0.299392	0.159856	0.173758			0.39458	0.259048	0.391232	0.265837
-0.00303891	0.488555	0	0.483384			-0.00859488	0.0658675	0	0.135418			0.430698	0.188706	0.44262	0.194836
-0.000610184	-0.00565426	0	0			0.0321934	0.247736	0	0.24146			0.45442	0.403015	0.460494	0.394116
-0.00234621	0.26061	0	0.202321			0.00927729	0.00256141	0	0			0.462933	0.417745	0.474861	0.423426
0.0847011	0.00834546	0.0847994	0.0271751			0.100197	-0.00165218	0.0847994	0			0.142038	0.443329	0.143053	0.446772
0.301443	0.00847874	0.281542	0.0383349			0.267863	0.00082189	0.281542	0			0.379552	0.509618	0.374981	0.477265
0.00228582	0.000376552	0	0			0.00636177	0.475199	0	0.687092			0.364564	0.429031	0.370356	0.409741
0.368783	0.0021086	0.371207	0			0.346448	0.0753733	0.371207	0			0.179581	0.272549	0.174629	0.268611
0.112021	0.0263182	0.118509	0			0.302953	0.20432	0.118509	0.297631			0.448047	0.455189	0.452846	0.468875
0.120262	0.0829759	0.127735	0.0871733			0.0699054	0.0727491	0.127735	0.102253			0.430737	0.415985	0.426155	0.413009
0.192018	0.273571	0.189672	0.291646			0.198935	0.00411547	0.189672	0			0.313638	0.280569	0.317022	0.285048
0.391895	0.167571	0.386696	0.137164			0.363422	-0.0737994	0.386696	0			0.306996	0.227793	0.318962	0.232557
0.571758	0.577225	0.573419	0.596564			0.603726	0.0155434	0.573419	0.103712			0.421756	0.38777	0.436266	0.384423
0.15125	0.148418	0.142145	0.177214			0.135648	0.529472	0.142145	0.584925			0.334403	0.435421	0.326994	0.444435
0.35999	0.507913	0.362837	0.531759			0.348732	-0.00199617	0.362837	0			0.455058	0.434253	0.455693	0.437224
-0.00109166	-0.00801184	0	0			-0.00208959	0.108592	0	0.128922			0.616651	0.41421	0.616075	0.417114
-0.000693921	0.00388253	0	0			0.0143566	0.40041	0	0.440995			0.242562	0.44779	0.256845	0.453645
0.374337	0.23789	0.359851	0.205412			0.306175	-0.0290589	0.359851	0			0.392449	0.436781	0.400351	0.438513
-0.00251264	0.145124	0	0.145336			0.00980103	0.0457636	0	0.396695			0.426189	0.33958	0.423423	0.384517
0.431	0.226556	0.421026	0.218311			0.343463	0.00668835	0.421026	0.0906208			0.458085	0.378248	0.45425	0.358181
0.0821461	-0.00245331	0.0640062	0			0.276855	-0.0144255	0.0640062	0			0.296478	0.191481	0.304597	0.200589
-0.00234647	0.00499059	0	0.00757805			0.000435036	-0.0157953	0	0			0.253498	0.441016	0.270212	0.458864
-0.000794755	0.262777	0	0.260408			-0.00347136	0.253452	0	0.232623			0.420307	0.379917	0.416293	0.376592
0.0024214	0.00262455	0	0			0.0714814	0.221147	0	0.221665			0.106561	0.29701	0.104144	0.301327
0.000133402	-0.000954439	0	0			0.0303095	-0.00606566	0	0			0.462471	0.412762	0.465848	0.400597
-0.000501121	-0.00372181	0	0			-0.00713868	0.0113629	0	0			0.255154	0.190805	0.261009	0.191104
6.15782e-05	0.316691	0	0.30871			0.00122049	-0.0137302	0	0			0.312634	0.344742	0.31804	0.35435
0.309952	0.138393	0.295826	0.156357			0.311455	-0.00991663	0.295826	0			0.372754	0.447981	0.378516	0.446342
-0.00520465	0.00277237	0	0			-0.0054141	0.0105097	0	0			0.109789	0.210295	0.104482	0.225808
-0.00136934	4.93952e-05	0	0			-0.00393349	0.558315	0	0.516305			0.437208	0.255448	0.431664	0.25593
0.00374852	-0.000640856	0.00535371	0			0.234084	-0.00395547	0.00535371	0			0.380542	0.442708	0.382266	0.429814
-0.00229853	0.0618776	0	0.0686362			0.00688376	0.00328296	0	0			0.209602	0.361031	0.217869	0.374494
0.00229721	0.000110912	0	0			0.0362483	0.144851	0	0.0873636			0.266153	0.479889	0.274144	0.487501
0.311164	0.405993	0.305101	0.395528			0.387663	0.210952	0.305101	0.229343			0.156742	0.396848	0.180976	0.404738
0.501871	0.0238067	0.49024	0.0235123			0.66677	0.142105	0.49024	0.264647			0.197998	0.230633	0.206676	0.222868
-0.0011809	-0.00240744	0	0			0.054596	0.179761	0	0.206737			0.301366	0.245639	0.311057	0.264744
0.496615	0.0371609	0.480845	0.0393023			0.347303	0.017315	0.480845	0			0.459914	0.213712	0.438346	0.231122
0.149709	-0.00357591	0.145176	0			0.191334	0.45885	0.145176	0.478994			0.428065	0.182482	0.430421	0.185854
0.416393	0.84566	0.417598	0.827472			0.471985	0.285809	0.417598	0.15143			0.515158	0.147557	0.531885	0.160452
0.000823485	0.39824	0	0.430531			0.00697267	-0.0171029	0	0			0.301494	0.416083	0.33626	0.399004
0.219775	-0.00852027	0.219041	0			0.318224	0.179259	0.219041	0.257712			0.428681	0.276088	0.431148	0.273306
0.163122	0.491171	0.156877	0.469622			0.126837	0.00108473	0.156877	0			0.362577	0.343188	0.382675	0.353686
-0.00256929	0.598435	0	0.609075			0.008481	0.0513062	0	0			0.425537	0.445604	0.439421	0.459643
0.0584144	-0.00361342	0.0497688	0			0.0322315	0.81275	0.0497688	0.795067			0.357678	0.193584	0.445106	0.202137
-0.00277552	-0.00247366	0	0			-0.00537135	0.252108	0	0.463134			0.43085	0.479147	0.43302	0.496676
0.010288	-0.00103733	0.0118013	0			0.0291731	0.150111	0.0118013	0.334921			0.276141	0.309648	0.275674	0.312396
0.168052	0.346998	0.149318	0.329285			0.205186	0.304321	0.149318	0.460985			0.428944	0.449487	0.427619	0.460832
0.558695	-0.000500753	0.548812	0			0.513686	0.0523516	0.548812	0.414599			0.259647	0.427204	0.270347	0.447163
-0.00137857	0.183065	0	0.182765			0.000715449	0.0522818	0	0.0417142			0.111827	0.318003	0.120786	0.328124
0.512966	0.143034	0.501562	0.137437			0.291925	0.0914057	0.501562	0.141158			0.42594	0.434184	0.433684	0.44313
0.355516	-0.0014147	0.358792	0			0.223632	0.287235	0.358792	0.0998817			0.469696	0.370711	0.471579	0.396512
-0.00156751	0.00176248	0	0			0.0208019	0.04368	0	0.0565878			0.202785	0.421467	0.201188	0.422112
-0.000461354	-0.00456348	0	0			-0.00302525	0.21238	0	0.332265			0.360552	0.320279	0.357725	0.315758
-0.00198037	0.747338	0	0.733062			-0.0119506	-0.00404275	0	0			0.567428	0.436486	0.631847	0.437069
0.114296	0.197107	0.102237	0.197035			0.144146	0.00689088	0.102237	0			0.403465	0.205222	0.402055	0.257441
-0.00040336	0.132048	0	0.137296			-0.00439368	-0.00272328	0	0			0.182941	0.165886	0.190477	0.20069
-0.00145107	0.00300439	0	0			0.00137618	0.0135926	0	0.102886			0.186312	0.430824	0.185599	0.435153
0.149854	0.234323	0.153217	0.238429			0.133078	1.23039	0.153217	0.605695			0.491944	0.417056	0.496944	0.422784
-0.00110639	-0.0010503	0	0			0.0200775	0.00396472	0	0			0.251966	0.433242	0.259611	0.430777
0.640101	0.37656	0.647318	0.354769			0.744181	0.00856311	0.647318	0			0.424861	0.252123	0.435427	0.243425
0.38813	0.227044	0.388976	0.24269			-0.00238372	0.0879212	0.388976	0			0.180001	0.266495	0.185264	0.263421
0.141015	-0.00268727	0.127142	0			0.084731	0.000815239	0.127142	0			0.457501	0.468122	0.504198	0.495856
0.00462215	-0.00130067	0	0			0.0707651	0.493456	0	0.377809			0.404811	0.18799	0.417299	0.188569
0.427841	0.200733	0.416076	0.182183			0.324191	0.00429265	0.416076	0			0.487565	0.226078	0.48824	0.234202
-0.00187498	0.0150938	0	0.0142264			-0.00396931	0.0126617	0	0			0.197814	0.411018	0.201763	0.420812
0.250163	0.581276	0.229021	0.589524			0.145044	0.00988171	0.229021	0.066035			0.385128	0.230478	0.37705	0.272979
-0.00189737	-0.021039	0	0			0.00332574	0.128551	0	0.169252			0.113929	0.61796	0.114864	0.676348
-0.00114005	0.192494	0	0.196739			0.00850497	0.705402	0	0.788379			0.271538	0.229147	0.278612	0.235342
-0.00322319	0.219763	0	0.222108			0.00865427	0.010655	0	0			0.464766	0.315268	0.461426	0.341034
0.763406	-0.00124651	0.766031	0			0.75434	-0.00202352	0.766031	0			0.451515	0.232937	0.44335	0.234684
-0.00490426	0.000703953	0	0			-0.0131706	0.0979338	0	0.0825388			0.197288	0.208794	0.203776	0.229201
0.575305	-0.00178528	0.552559	0			0.42835	0.056857	0.552559	0			0.3326	0.238414	0.359245	0.249898
-0.00552437	0.0989348	0	0.0801753			0.208335	0.714719	0	0.549951			0.214304	0.211411	0.224523	0.225767
0.132392	0.219218	0.118247	0.230851			0.125462	0.141121	0.118247	0.0831471			0.224542	0.439662	0.215407	0.453989
0.456951	0.00114825	0.439232	0			0.311881	0.0688879	0.439232	0.159952			0.301427	0.323306	0.309561	0.331995
0.00205589	-0.00119912	0	0			0.185492	0.816155	0	0.612353			0.260928	0.610682	0.269395	0.648541
0.00264741	0.124658	0	0.121674			0.0576348	0.386368	0	0.190333			0.16751	0.431911	0.162609	0.431951
0.313926	0.162904	0.321501	0.165037			0.291915	0.535683	0.321501	0.460694			0.137058	0.461107	0.146038	0.483274
0.315123	-0.00196631	0.323967	0			0.329112	0.00238178	0.323967	0.0269236			0.248676	0.196378	0.252269	0.204512
0.173546	0.182159	0.171331	0.181038			0.0567651	0.245868	0.171331	0.152272			0.47656	0.416527	0.487364	0.421103
-0.000552023	0.315496	0	0.324869			0.00730729	0.00399709	0	0			0.30298	0.486457	0.296625	0.477265
-0.00255842	0.238224	0	0.233798			-0.00763208	0.0641844	0	0.0449641			0.287907	0.287961	0.299526	0.294369
0.367496	0.147412	0.350423	0.151096			0.457997	0.447881	0.350423	0.328858			0.182952	0.220016	0.193357	0.234147
-0.00303649	-0.000701855	0	0			0.00992909	-0.000495664	0	0			0.340527	0.577878	0.342549	0.57163
-0.00316149	-0.00256493	0	0			0.00932193	0.180035	0	0.335723			0.22705	0.260331	0.220615	0.258326
0.186437	0.361435	0.175779	0.353219			0.156432	0.00567824	0.175779	0			0.17752	0.323015	0.178581	0.313684
0.000915261	0.485742	0	0.498977			0.0619837	-0.00236943	0	0			0.24857	0.230583	0.250713	0.247873
0.111337	0.0391655	0.106661	0.0332554			0.0897894	0.00256689	0.106661	0			0.455782	0.423934	0.461365	0.4256
0.433672	0.00117985	0.412663	0			0.458945	-0.0279577	0.412663	0			0.424394	0.265535	0.432248	0.269155
-0.00154542	0.59756	0	0.60555			0.00827969	0.0331809	0	0			0.50808	0.347397	0.5157	0.358457
0.405342	-0.00130461	0.403831	0			0.307384	0.794576	0.403831	0.733243			0.330337	0.401936	0.339941	0.403917
0.00747521	-0.00300647	0	0			0.00461662	0.00677675	0	0			0.391767	0.458175	0.386725	0.456155
0.227994	-0.00164245	0.21965	0			0.209073	0.0156173	0.21965	0.0729434			0.194781	0.162039	0.173364	0.159579
0.320924	0.0119526	0.311674	0			0.397693	0.258294	0.311674	0.179771			0.4303	0.428897	0.4326	0.425467
-0.00260573	0.636061	0	0.629175			0.000478825	0.220714	0	0.216193			0.330215	0.486247	0.351348	0.488749
0.245788	-0.00200579	0.233967	0			0.0772607	0.475611	0.233967	0.637899			0.280589	0.398829	0.287662	0.403016
0.48771	0.66415	0.478374	0.650001			0.875734	0.134853	0.478374	0.255113			0.244026	0.447462	0.2416	0.465648
0.501544	-0.0230333	0.494994	0			0.437449	0.0161084	0.494994	0			0.580786	0.318267	0.610736	0.321201
0.489139	0.124674	0.479726	0.124907			0.583142	0.00354915	0.479726	0			0.390703	0.469739	0.381816	0.48034
0.000339692	2.66263e-05	0	0			-0.00295928	0.00908954	0	0			0.228968	0.205187	0.232033	0.195098
0.044885	-0.00220159	0.0480458	0			0.00278654	0.285374	0.0480458	0.311805			0.48556	0.446273	0.49108	0.442455
0.301218	-0.00252325	0.29616	0			0.299068	0.371081	0.29616	0.345674			0.0761496	0.29416	0.0853734	0.302049
0.203546	0.27888	0.200729	0.278909			0.145032	0.165119	0.200729	0.0408349			0.203774	0.256927	0.221113	0.310803
0.0682665	-0.000878268	0.0731604	0			0.107982	0.00161389	0.0731604	0			0.248998	0.337966	0.272629	0.340265
0.0281884	-0.001311	0.0301974	0			0.00883824	0.161455	0.0301974	0.212897			0.243697	0.32737	0.265091	0.387402
0.25109	0.307785	0.24217	0.296756			0.351654	-0.00471248	0.24217	0.00718396			0.406839	0.443948	0.416434	0.441743
0.424752	0.0565386	0.426706	0.0795399			0.31348	0.00313122	0.426706	0			0.242333	0.369631	0.245902	0.390089
0.0219894	0.28193	0.0180798	0.289256			0.00574261	1.21554	0.0180798	0.635875			0.347402	0.275778	0.362451	0.283623
-0.0016492	0.0756628	0	0.0776573			-0.00167162	0.344774	0	0.466513			0.416983	0.382208	0.425404	0.402402
-0.00173623	0.259408	0	0.25258			-0.0079252	0.00388751	0	0			0.416567	0.485835	0.368414	0.482953
0.153035	0.187275	0.144719	0.187701			0.136819	0.000144177	0.144719	0			0.399897	0.446171	0.402655	0.445156
-0.00241219	4.69922e-06	0	0			-0.00396763	0.0871725	0	0.315295			0.261107	0.490087	0.263463	0.49256
0.394354	-0.00175906	0.36975	0			0.308188	0.300097	0.36975	0.286889			0.381367	0.270807	0.387014	0.278774
-0.00171538	0.00297397	0	0			0.00253451	0.102864	0	0.0937983			0.180139	0.195909	0.181841	0.203694
0.0243081	-0.00211413	0.052248	0			-0.00166765	0.00529271	0.052248	0			0.218736	0.302226	0.219693	0.295827
-0.00237641	0.207438	0	0.194573			0.0140469	0.0480953	0	0.0227038			0.357499	0.489329	0.358493	0.471871
0.000832094	-0.00259115	0	0			-0.00452458	0.00408451	0	0			0.408926	0.132932	0.411712	0.138909
0.169842	0.615181	0.168441	0.614707			0.0883834	-0.0154109	0.168441	0			0.45031	0.280284	0.462856	0.285966
0.385737	0.377763	0.375715	0.389609			0.422553	0.0749762	0.375715	0.19537			0.161654	0.424514	0.173054	0.425797
0.0541696	0.344571	0.054195	0.338657			0.11611	-0.014998	0.054195	0			0.277431	0.147606	0.282351	0.155327
-0.0026147	0.00169462	0	0			-0.00548539	0.234127	0	0.310052			0.407002	0.0439914	0.399407	0.0410283
0.396269	-0.00409623	0.376852	0			0.368317	-0.00472176	0.376852	0			0.398384	0.433085	0.386892	0.436979
0.394138	-0.00277484	0.373697	0			0.336887	0.0520918	0.373697	0			0.458345	0.488689	0.46624	0.457943
0.318374	-0.0012741	0.318193	0			0.216004	0.0611722	0.318193	0			0.312267	0.250617	0.340285	0.263164
0.0482048	0.862642	0.0408024	0.869642			0.0191084	-0.00435116	0.0408024	0			0.145577	0.441041	0.158555	0.448531
0.596873	0.661886	0.598711	0.66739			0.513486	-0.00138762	0.598711	0			0.328013	0.446111	0.330666	0.447339
0.282943	-0.00538534	0.278763	0			0.265556	0.191256	0.278763	0.454001			0.292335	0.233654	0.287632	0.243792
0.00170018	-0.000725347	0	0			-0.0323254	-0.00852395	0	0			0.442544	0.503351	0.439714	0.516734
-0.000590755	0.00116906	0	0			0.111052	0.242427	0	0.376055			0.326648	0.221104	0.31916	0.228784
0.636036	0.194275	0.621213	0.186215			0.597309	0.157238	0.621213	0.248425			0.19967	0.460072	0.218419	0.45031
-0.00315421	0.650629	0	0.659104			0.131565	0.454014	0	0.467058			0.372572	0.216935	0.361958	0.232176
0.108744	0.198094	0.116543	0.114175			0.1396	0.337916	0.116543	0.373445			0.518558	0.442256	0.535139	0.44749
-0.000961513	0.014233	0	0			-0.00372807	0.141677	0	0.0587666			0.51952	0.418288	0.522466	0.433362
-0.000558284	0.343541	0	0.299103			-0.0119678	-0.00106212	0	0			0.297647	0.215596	0.294541	0.227883
-6.77598e-05	0.00597777	0	0			0.00134937	-0.00256896	0	0			0.281853	0.196972	0.285487	0.199959
0.0488004	0.344253	0.0498671	0.353317			-0.00431798	0.0157176	0.0498671	0			0.452274	0.44265	0.456788	0.440745
0.214315	0.0728511	0.208489	0.152189			0.0251583	0.0363451	0.208489	0.0512273			0.159866	0.481812	0.168829	0.495738
0.0204049	0.480057	0.0218543	0.474195			0.0378697	0.0984645	0.0218543	0.168425			0.21209	0.120764	0.239482	0.113814
0.00624526	0.463512	0	0.483231			0.145774	0.104482	0	0.0232731			0.331402	0.429032	0.338055	0.420911
-2.73609e-05	0.00789799	0	0			0.00393364	0.0100653	0	0			0.152615	0.168095	0.165534	0.17499
0.248548	0.0179995	0.231558	0			0.0847808	0.126804	0.231558	0			0.185855	0.281423	0.189986	0.28051
-0.00487312	0.0530007	0	0.0926648			0.12043	0.532748	0	0.547798			0.134333	0.467154	0.132739	0.465363
0.440518	0.0106031	0.436412	0			0.262583	-0.049025	0.436412	0			0.42951	0.44522	0.427337	0.476975
0.0690589	0.34054	0.0614026	0.355861			0.228666	-0.00225613	0.0614026	0			0.208467	0.219179	0.213669	0.219229
0.238385	0.00532652	0.243131	0			0.292684	0.0207807	0.243131	0.083686			0.43571	0.399911	0.438547	0.407191
0.191398	0.00576008	0.195353	0			0.202582	0.0273139	0.195353	0			0.209914	0.386253	0.224788	0.392482
0.346369	0.145365	0.330287	0.128395			0.327412	0.214155	0.330287	0.315273			0.131269	0.362883	0.143265	0.365737
0.023907	-0.00160986	0.0250989	0			-0.0284007	-0.0273608	0.0250989	0			0.436681	0.269678	0.432223	0.28205
0.813668	-0.00419056	0.812243	0			0.805824	0.71101	0.812243	0.254574			0.475447	0.199894	0.482525	0.2049
-0.00592484	0.780674	0	0.769935			0.0173089	0.300494	0	0.286191			0.251592	0.488553	0.261792	0.497756
0.489861	0.618832	0.470855	0.596677			0.487359	0.244218	0.470855	0.366564			0.321296	0.239652	0.327563	0.274352
0.246136	0.658893	0.240007	0.65404			0.215021	0.0435754	0.240007	0			0.260249	0.166867	0.26915	0.170692
-0.00294376	0.406757	0	0.404767			0.0325954	-0.00348756	0	0			0.456431	0.395458	0.446743	0.472765
-0.00394758	-0.0017382	0	0			-0.0160933	0.115538	0	0.253151			0.196975	0.340111	0.201845	0.379317
-0.00295556	-0.000336551	0	0			0.0383298	0.126163	0	0			0.464016	0.255838	0.463083	0.261907
0.110947	-0.00226725	0.10907	0			0.124419	0.227849	0.10907	0.186066			0.416449	0.507583	0.432638	0.543053
-0.0021493	0.00118768	0	0			-0.00628292	0.296972	0	0.417964			0.322114	0.450176	0.330246	0.457581
-1.13994e-05	0.0426457	0	0.0450154			-0.000455504	0.224723	0	0.145002			0.437519	0.224371	0.435466	0.224172
0.486068	0.439113	0.480253	0.428482			0.417948	0.248944	0.480253	0.19737			0.452878	0.256495	0.448085	0.258407
0.141778	-0.00036629	0.14321	0			0.109187	0.000209195	0.14321	0			0.290361	0.122901	0.301401	0.126864
-0.000393046	0.496807	0	0.49091			0.0822191	0.13375	0	0.254932			0.433821	0.208521	0.429446	0.217941
0.171542	0.185086	0.17708	0.175181			0.0577366	0.0166981	0.17708	0			0.0744189	0.184979	0.0804982	0.204068
0.379774	0.0189142	0.369214	0.00772117			0.0571102	0.238041	0.369214	0.164109			0.445058	0.419042	0.441564	0.423691
0.460492	0.00178142	0.474873	0			0.376133	0.202025	0.474873	0.357443			0.555581	0.157994	0.551081	0.167937
-0.000925095	0.209397	0	0.196793			0.00261533	0.0479734	0	0			0.298882	0.41345	0.309758	0.406659
-0.00207372	-0.000557843	0	0			-0.00492778	-0.0649541	0	0			0.25342	0.479837	0.25358	0.48656
-0.00187279	-0.0020177	0	0			0.00778576	-0.000793451	0	0			0.323713	0.363821	0.313513	0.362827
-0.00199909	-0.000892508	0	0			0.0040261	-0.000242898	0	0.349402			0.282416	0.21629	0.29343	0.230243
0.322236	0.200563	0.310583	0.198582			0.272111	0.00240242	0.310583	0			0.380174	0.270951	0.391097	0.268544
0.26928	-9.45507e-05	0.264218	0			0.313809	0.0165111	0.264218	0			0.631176	0.218386	0.619542	0.231793
0.450215	0.00138687	0.441116	0			0.437398	0.571354	0.441116	0.594052			0.377785	0.445792	0.382648	0.451718
-0.00208782	0.139355	0	0.135042			0.00947486	0.00471183	0	0			0.24034	0.458772	0.251207	0.464666
-0.000165375	0.210556	0	0.207091			0.00440178	0.125766	0	0.156595			0.475624	0.247662	0.467403	0.24682
-0.00367662	0.00263157	0	0			0.00187577	-0.0035181	0	0			0.270652	0.352891	0.28054	0.334549
-0.000675672	0.842369	0	0.854307			-0.0232756	0.125832	0	0.0180416			0.206839	0.398766	0.210303	0.406866
0.210902	-0.00100826	0.204982	0			0.335777	0.000372955	0.204982	0			0.312496	0.34368	0.331743	0.313963
0.120258	0.115527	0.117566	0.113884			0.633694	0.0565428	0.117566	0.234179			0.400727	0.248087	0.408998	0.250487
0.221004	-0.00012135	0.216477	0			0.0573287	0.0102584	0.216477	0			0.266502	0.391448	0.314782	0.396811
0.196417	0.634111	0.181419	0.6061			0.220374	0.0127066	0.181419	0			0.256494	0.243158	0.26054	0.236539
0.387667	0.152573	0.388959	0.144348			0.279017	0.229032	0.388959	0			0.517578	0.386345	0.509026	0.380994
0.316975	-0.000747866	0.313914	0			0.305454	0.0840255	0.313914	0.120037			0.482934	0.229692	0.483697	0.234806
0.354649	-0.0017699	0.338999	0			0.34709	0.0252974	0.338999	0			0.397203	0.353291	0.394291	0.361852
0.257668	-8.33748e-05	0.255874	0			0.147035	0.39598	0.255874	0.274682			0.163027	0.319941	0.171158	0.324514
0.215002	0.302548	0.172429	0.31463			0.319235	0.250276	0.172429	0.406371			0.370725	0.445673	0.380036	0.44693
0.311429	-0.0013362	0.303771	0			0.277443	-0.0148826	0.303771	0			0.446196	0.375252	0.447873	0.378858
0.235652	-0.000299661	0.219116	0			0.235785	0.00328693	0.219116	0.109364			0.429821	0.226519	0.429524	0.237016
0.00332733	0.0599762	0	0.0630517			0.000392433	0.00408106	0	0			0.575907	0.224199	0.590236	0.234801
-0.000426843	0.285433	0	0.269042			-0.00175669	0.224855	0	0.280019			0.402969	0.453008	0.398741	0.456766
0.271751	0.260505	0.263772	0.249802			0.266516	0.191042	0.263772	0.19981			0.443289	0.460827	0.443576	0.454823
0.000678487	0.31933	0	0.307706			0.0040058	0.214649	0	0.39666			0.149673	0.494125	0.157111	0.49089
0.147048	0.293115	0.136809	0.28548			0.0986375	0.319549	0.136809	0.311827			0.485559	0.423796	0.486402	0.438506
-0.000348006	0.658799	0	0.661595			-0.00382313	0.0147409	0	0			0.444469	0.445619	0.447314	0.44266
0.274905	0.198024	0.261058	0.199116			0.390638	-0.000571016	0.261058	0			0.446827	0.190478	0.44043	0.187654
0.00888623	0.0444402	0.00939142	0.0388343			0.0097026	0.00720601	0.00939142	0			0.286614	0.350409	0.285048	0.311859
-0.000579842	-0.00069175	0	0			-0.0058168	0.246038	0	0.456953			0.416006	0.174277	0.41132	0.181766
0.00150327	0.456926	0	0.437975			0.00373149	-0.00303126	0	0			0.214703	0.225355	0.20986	0.229727
0.0303468	0.0578124	0.0352789	0.0579737			0.0638121	-0.00168653	0.0352789	0			0.267441	0.204947	0.276685	0.203381
0.366638	0.251809	0.314138	0.236025			0.335173	-0.00235835	0.314138	0			0.426847	0.132078	0.440095	0.134022
0.881103	0.00123929	0.914554	0			1.34695	-0.0118528	0.914554	0			0.143864	0.437803	0.140358	0.434273
-0.00163044	0.62772	0	0.635099			0.0139142	0.221174	0	0.00222228			0.343448	0.357044	0.360519	0.37072
0.570301	0.22059	0.558932	0.217621			0.352889	0.0294716	0.558932	0.0865276			0.363359	0.128804	0.365627	0.147757
0.465248	-0.000943639	0.467335	0			0.502192	0.919897	0.467335	0.714949			0.364514	0.309662	0.366922	0.313855
-0.00516365	0.197365	0	0.188901			-0.0338381	0.0689228	0	0.026543			0.38477	0.277635	0.387481	0.306042
0.433705	0.000321103	0.444427	0			0.501295	0.0729046	0.444427	0.139352			0.41655	0.388409	0.421881	0.401576
0.000223996	0.211086	0	0.19933			-0.00364263	0.620335	0	0.814827			0.334644	0.392499	0.348211	0.412055
-0.000964092	0.170649	0	0.155844			0.0227248	-0.0511977	0	0			0.61036	0.146897	0.582575	0.154994
0.373637	-0.00104449	0.359147	0			0.307607	0.0941287	0.359147	0.139878			0.355723	0.242166	0.363771	0.223553
-0.00312192	-0.00108743	0	0			0.00593057	0.0122097	0	0			0.467329	0.124469	0.48938	0.132996
0.0305072	-0.00119022	0.0235969	0			0.029774	0.435558	0.0235969	0.502991			0.280075	0.266196	0.29477	0.261315
-0.000991221	0.0314898	0	0.0334317			0.145609	0.390402	0	0.431936			0.29737	0.296636	0.307996	0.304362
-0.00341202	0.483188	0	0.44501			-0.0189447	0.243323	0	0.150316			0.149945	0.190461	0.151756	0.196218
0.234693	0.150134	0.232516	0.134395			0.0460054	0.042523	0.232516	0.101074			0.550621	0.425091	0.534839	0.427609
0.596743	0.670844	0.586557	0.660564			0.634496	0.627148	0.586557	0			0.457221	0.326949	0.471116	0.330875
0.330621	0.510149	0.343468	0.515574			0.337224	0.097756	0.343468	0.199502			0.307215	0.229894	0.301664	0.243348
-0.000952234	-0.00304948	0	0			0.0342628	0.183	0	0			0.456326	0.223258	0.460961	0.21897
0.0344212	0.153975	0.0308676	0.150044			-0.0143773	0.00115421	0.0308676	0			0.45382	0.425206	0.453451	0.421837
0.811283	0.316056	0.786005	0.314894			0.712528	0.69747	0.786005	0.408917			0.40943	0.450713	0.401698	0.450097
0.0405147	0.149615	0.0529032	0.142702			0.0144736	-0.0052641	0.0529032	0			0.486107	0.444062	0.471437	0.447853
0.51292	0.403306	0.490569	0.408239			0.399068	0.100456	0.490569	0.0958608			0.395306	0.191035	0.402414	0.201287
0.00223924	0.233363	0	0.22128			-0.00422866	-0.0126047	0	0			0.442431	0.37013	0.444482	0.375138
-2.68756e-05	-0.00148992	0	0			-0.00302546	0.317733	0	0.330656			0.525547	0.381685	0.521423	0.377209
0.637268	-0.00165008	0.616169	0			0.655753	0.168538	0.616169	0.19226			0.400224	0.255225	0.425191	0.247103
0.000131927	-0.000649467	0	0			-0.0024662	0.556013	0	0.528101			0.408138	0.188233	0.415982	0.194295
0.0822601	0.34314	0.0796457	0.317112			0.0731799	0.426932	0.0796457	0.480114			0.427603	0.453128	0.426541	0.464476
0.281408	0.281373	0.268309	0.280482			0.365723	0.571326	0.268309	0.535226			0.193767	0.183193	0.20148	0.19356
0.380285	0.000122159	0.375027	0			0.371559	0.0328612	0.375027	0			0.22661	0.420828	0.234926	0.416915
-0.00128121	0.425858	0	0.410515			0.0157007	0.0247096	0	0			0.226227	0.443038	0.23714	0.44781
0.000465906	0.122098	0	0.116235			0.00874905	-0.00251935	0	0			0.192571	0.396374	0.199569	0.404578
0.12903	-0.000181504	0.127021	0			0.199763	0.00605749	0.127021	0			0.330414	0.289575	0.389274	0.299208
0.000710119	0.554439	0	0.553791			0.0276271	0.00840091	0	0			0.218618	0.135609	0.228	0.128046
0.691067	0.1002	0.671663	0.0985772			0.354883	-0.00166034	0.671663	0			0.412733	0.416531	0.419016	0.421314
0.038807	0.279627	0.0415868	0.262002			0.0124838	0.121772	0.0415868	0			0.195168	0.294823	0.193347	0.294397
0.00140199	0.0638202	0	0.113916			-0.0074916	0.373061	0	0.265053			0.417894	0.239892	0.426076	0.23599
0.0120325	0.000332305	0	0			0.304007	-0.00820935	0	0.109201			0.3243	0.541521	0.334393	0.586686
-0.000821321	0.599228	0	0.581982			8.5216e-05	-0.00221771	0	0			0.45004	0.450408	0.446474	0.448213
-0.00589892	0.490638	0	0.480477			0.0118111	0.595687	0	0.494373			0.238743	0.270556	0.238206	0.27182
0.247084	0.298708	0.236946	0.301395			0.127581	0.00795429	0.236946	0			0.256666	0.0872949	0.259641	0.0899605
0.114764	0.00796469	0.115908	0			0.163849	-0.00717016	0.115908	0			0.204012	0.394074	0.207108	0.396664
0.134899	-0.00476458	0.134176	0			0.0791635	-0.0344309	0.134176	0			0.453641	0.429618	0.450676	0.427527
0.305725	0.543198	0.298216	0.520704			0.231879	0.252146	0.298216	0.21741			0.156165	0.486327	0.153886	0.491299
-0.00182735	0.00852138	0	0			-0.00418935	0.00161858	0	0.0245764			0.423146	0.412348	0.424925	0.409272
0.230265	-0.00589996	0.229658	0			0.123082	0.00390937	0.229658	0			0.421531	0.444409	0.41908	0.462009
-0.00500819	0.247825	0	0.232412			-0.000324254	0.150985	0	0.118401			0.410837	0.288358	0.41119	0.290287
0.000667854	0.241735	0	0.235355			-0.00759555	0.299111	0	0.144563			0.313791	0.55208	0.313085	0.470028
0.000401541	0.21988	0	0.211425			-0.00386962	0.334314	0	0.376014			0.212959	0.132336	0.224159	0.13061
-0.00199513	0.536025	0	0.526087			-0.0140605	-0.0138405	0	0			0.267013	0.413862	0.270002	0.442478
-0.00557284	-0.00266251	0	0			-0.0133361	0.0955873	0	0.219452			0.449954	0.361099	0.439612	0.365706
0.16592	0.0537128	0.148563	0.0541692			0.122693	0.163341	0.148563	0.0557761			0.300893	0.460406	0.304929	0.453414
-0.00146558	-0.00464727	0	0			0.00378239	0.00353751	0	0			0.594453	0.389547	0.606344	0.412422
0.00759001	0.147554	0.00933835	0.139029			0.0245408	0.554108	0.00933835	0.55743			0.329402	0.43444	0.318332	0.443127
0.0113622	0.243408	0.0134995	0.219759			0.032587	0.35306	0.0134995	0.351334			0.439329	0.150748	0.444492	0.161122
0.0119453	-0.000166552	0.0105491	0			0.0403548	0.0124725	0.0105491	0.274166			0.460886	0.242496	0.483734	0.247625
0.325428	0.0375458	0.322861	0.0395198			0.118758	-0.000126721	0.322861	0			0.33763	0.15453	0.336009	0.177357
-0.00127625	0.470339	0	0.454601			0.0129858	0.00819241	0	0			0.293256	0.437539	0.295112	0.446442
0.0065532	0.481493	0	0.48917			0.0164447	0.0559472	0	0.0699494			0.407288	0.479594	0.408123	0.472971
0.245153	0.00165246	0.25404	0			0.0868951	0.316878	0.25404	0.435824			0.363029	0.452893	0.380417	0.445255
-0.00337403	0.224267	0	0.213029			-0.00602112	-0.001882	0	0.0507285			0.202443	0.177031	0.21306	0.179663
0.00114158	-0.00257658	0	0			0.0560943	0.112891	0	0.156696			0.402138	0.395165	0.397984	0.397156
-0.00281645	0.804938	0	0.803053			0.00557993	0.293507	0	0.390738			0.357742	0.195183	0.363326	0.215499
-0.00190265	0.0450635	0	0			0.00831168	0.0136348	0	0			0.372662	0.214518	0.371722	0.224038
0.000525242	0.0871067	0	0			-0.00783103	0.464485	0	0.420762			0.266162	0.178306	0.274661	0.19347
-0.00235389	0.0149012	0	0			0.00828944	0.378596	0	0.434145			0.404358	0.356769	0.405718	0.352217
0.00526659	-0.00804368	0	0			-0.0131417	0.043247	0	0			0.49855	0.172047	0.489999	0.18328
0.494363	0.0828388	0.488279	0.0284145			0.547577	0.00210219	0.488279	0			0.187296	0.261048	0.194858	0.232441
-0.00560294	0.094917	0	0			0.0256513	0.381471	0	0.292201			0.357943	0.41871	0.367196	0.410152
0.449036	0.189832	0.432527	0			0.309794	-0.0147394	0.432527	0			0.218886	0.521905	0.220235	0.564813
0.00044245	0.0226328	0	0.0147345			-0.00131868	0.178811	0	0.298168			0.278717	0.405455	0.286457	0.413604
0.718628	0.423423	0.728022	0.399235			0.617934	0.0671437	0.728022	0.438116			0.408848	0.474193	0.408362	0.476928
0.799539	0.00591207	0.766815	0			0.720608	0.200708	0.766815	0.299303			0.259335	0.25608	0.260396	0.285771
-0.00276147	0.00631006	0	0			-0.00041415	0.144587	0	0			0.316939	0.208017	0.321504	0.224715
0.00272034	0.0805938	0	0.0868522			-0.00386493	0.173038	0	0.45177			0.488314	0.470804	0.490474	0.507443
0.684193	0.534248	0.678815	0.541352			0.239684	0.00176057	0.678815	0			0.448266	0.278272	0.449191	0.280407
0.216396	0.200074	0.224566	0.189976			0.134225	-0.195579	0.224566	0			0.416957	0.367945	0.411845	0.381245
0.248676	0.035082	0.23176	0.0420814			0.179262	0.00756419	0.23176	0.154908			0.240982	0.448081	0.246841	0.444617
0.0219304	0.000215935	0.0203419	0			0.0292252	0.424528	0.0203419	0.394537			0.224554	0.420409	0.230963	0.4423
0.075788	-0.00279077	0.0749465	0			0.0555092	0.00855069	0.0749465	0			0.407523	0.41257	0.408429	0.413337
0.222739	-0.00502327	0.215497	0			0.364232	0.217242	0.215497	0.402406			0.483072	0.203744	0.486768	0.21592
0.0442269	-0.00291347	0.0435617	0			-0.00164504	-0.000905765	0.0435617	0			0.0993771	0.176719	0.115175	0.186424
-0.000673566	-0.0029329	0	0			-0.00817333	0.196318	0	0.175924			0.145961	0.515966	0.15575	0.496465
0.00408958	0.518162	0	0.508725			0.069238	0.294334	0	0.330285			0.418233	0.250235	0.4207	0.257971
0.88555	0.292565	0.889228	0.301503			0.404348	1.05287	0.889228	0.687464			0.254238	0.509787	0.268596	0.460129
-0.00385862	0.108095	0	0.118885			0.00432535	-0.0055621	0	0			0.392225	0.477054	0.394692	0.473523
-0.00178685	-0.00430561	0	0			0.110341	-0.00126115	0	0			0.274467	0.201638	0.278333	0.211024
0.149128	0.0929217	0.156644	0.0986617			0.0823247	1.10419	0.156644	0			0.12896	0.229631	0.125145	0.237271
-0.00137834	-0.00295039	0	0			0.00224404	0.0170238	0	0			0.453072	0.351383	0.455691	0.364188
-0.00268756	-0.0012269	0	0			-0.00781018	-0.00215394	0	0			0.353977	0.471597	0.354335	0.52431
0.417037	-0.00134755	0.413864	0			0.439244	-0.00648436	0.413864	0			0.398417	0.406654	0.40282	0.40897
0.10517	0.189104	0.108932	0.184891			0.0391317	-0.00158355	0.108932	0			0.453948	0.465303	0.458504	0.471363
0.326939	-0.00240893	0.328809	0			0.306646	0.530087	0.328809	0			0.322516	0.471706	0.334326	0.477791
0.324643	-0.0012379	0.336343	0			0.198622	0.0135931	0.336343	0.0266177			0.402532	0.414141	0.404034	0.414005
0.516918	-0.00555269	0.511251	0			0.570817	-0.00366025	0.511251	0			0.253387	0.335881	0.261318	0.330083
-0.000764805	0.194038	0	0.191151			0.00735778	0.0141141	0	0.0952974			0.517018	0.284694	0.514004	0.273444
0.294127	0.000705164	0.284966	0			0.230447	0.238149	0.284966	0.19399			0.393867	0.275686	0.394948	0.284254
-0.000889104	0.333107	0	0.323918			-0.0138169	0.043554	0	0			0.143458	0.394217	0.143607	0.401935
-0.00175322	0.375375	0	0.377973			0.0155621	0.0563463	0	0.0539389			0.534323	0.466855	0.551324	0.467144
0.196765	0.248096	0.191164	0.25754			0.197155	0.333928	0.191164	0.27997			0.277037	0.4512	0.281213	0.453084
0.0011832	-0.00147712	0	0			0.0328587	-0.000743946	0	0			0.559665	0.420565	0.560315	0.402536
0.230078	0.121501	0.22321	0.104543			0.255187	0.194776	0.22321	0			0.436378	0.484128	0.43877	0.4617
0.0558799	0.594448	0.0627471	0.57873			0.0690705	0.286419	0.0627471	0.0900714			0.388948	0.47224	0.389457	0.473523
0.0299342	0.00244185	0.0325794	0			0.184206	0.0244919	0.0325794	0			0.407118	0.280592	0.408594	0.297277
-0.000994468	0.714231	0	0.7281			-0.0218754	0.245341	0	0			0.447028	0.463603	0.449604	0.467982
-0.00051168	-0.000294961	0	0			0.0464659	0.0460647	0	0			0.306489	0.195102	0.318101	0.215041
-0.000888499	-0.0012594	0	0			0.00282733	0.261059	0	0.264736			0.321259	0.8934	0.307836	0.895733
-0.00182835	-0.00247355	0	0			0.00966455	0.135723	0	0			0.431023	0.466508	0.434763	0.477828
0.448307	-0.00179753	0.434818	0			0.186025	0.68729	0.434818	0.531893			0.386166	0.454043	0.37558	0.449181
0.062463	-0.00530281	0.0626583	0			0.0485508	0.117908	0.0626583	0			0.540241	0.215198	0.556289	0.226118
0.22901	0.0203387	0.225422	0.0230197			-0.00442009	-0.0271652	0.225422	0			0.284353	0.398477	0.287926	0.399618
0.00306387	0.16835	0	0.178			0.115298	0.469149	0	0			0.466394	0.428913	0.458963	0.424463
0.358407	0.259369	0.352467	0.260311			0.351521	0.0698795	0.352467	0.101709			0.359347	0.471168	0.362038	0.469678
0.0997862	0.199814	0.107991	0.198972			0.197777	0.0227557	0.107991	0			0.430358	0.43564	0.433863	0.456009
0.497035	0.478807	0.489714	0.472703			0.431089	1.14135	0.489714	0.453819			0.201405	0.365791	0.210404	0.351502
0.274481	0.163403	0.271944	0.172712			0.282331	0.250266	0.271944	0.24829			0.386315	0.280888	0.392726	0.277557
0.367427	0.0502713	0.365931	0.0446065			0.425781	0.359875	0.365931	0.221104			0.39594	0.391634	0.386082	0.395019
0.365437	0.309938	0.381601	0.312572			0.117577	0.000844003	0.381601	0.0452809			0.316294	0.4284	0.308451	0.429446
-0.00714582	0.000133279	0	0			0.123917	-0.00469106	0	0			0.456611	0.0985175	0.465592	0.100707
0.0891218	0.000177676	0.0847482	0			0.102028	-0.00435366	0.0847482	0.0479753			0.392782	0.229815	0.393797	0.238857
0.16231	-0.0025883	0.165038	0			-0.0188371	0.00160198	0.165038	0			0.145178	0.168277	0.146812	0.164405
-0.00446169	0.176541	0	0.168054			0.0347551	0.00539734	0	0			0.401961	0.372977	0.404328	0.366626
-0.00140439	0.235491	0	0.226133			0.0159617	0.0645016	0	0.0918749			0.288341	0.220644	0.29811	0.233807
-0.00142924	0.481956	0	0.462707			-0.0169145	0.172621	0	0.203395			0.493685	0.190593	0.490435	0.187835
-0.0038769	0.0966586	0	0.0970077			0.00411368	0.00571242	0	0			0.209522	0.285626	0.214064	0.297749
0.317584	-0.00479198	0.30804	0			0.29717	0.666527	0.30804	0.511618			0.420947	0.269922	0.423788	0.261577
-0.00131985	0.051275	0	0.0569582			-0.00903128	0.333192	0	0.249642			0.367493	0.430683	0.376019	0.433347
0.303554	-0.00173149	0.298981	0			0.322026	0.523729	0.298981	0.74148			0.253704	0.375738	0.261872	0.37358
-0.00281132	-0.0011038	0	0			0.000521655	0.54176	0	0.827086			0.362181	0.400881	0.357823	0.382846
0.121855	0.501275	0.120749	0.467234			0.0911636	-0.0248271	0.120749	0			0.28451	0.925077	0.284787	0.862627
0.00895832	-0.00582219	0	0			0.224297	0.147726	0	0.236121			0.21012	0.38033	0.208067	0.435323
-0.00131683	0.413135	0	0.400543			-0.00239828	0.00473899	0	0			0.0796751	0.387457	0.0861988	0.38917
0.0934554	0.153926	0.0880156	0.161608			0.137135	0.0575037	0.0880156	0.120558			0.444074	0.299296	0.442053	0.303259
-0.00147522	0.422718	0	0.420581			0.00858017	0.0701374	0	0			0.247735	0.497255	0.251717	0.497256
-0.00159628	0.24774	0	0.260314			-0.00491975	-0.00320189	0	0			0.138922	0.40084	0.138434	0.393982
0.00112606	-0.00105811	0	0			0.0242008	0.43493	0	0.373799			0.438081	0.336595	0.445457	0.341553
0.00328222	0.0123655	0	0.02404			0.035992	-0.0145892	0	0			0.224521	0.416011	0.235076	0.426172
-0.00183181	0.187565	0	0.19111			0.00911955	0.0288485	0	0.0603141			0.305655	0.358536	0.315561	0.361666
-0.003322	0.423671	0	0.428897			-0.00475946	0.186605	0	0.268844			0.271052	0.150808	0.276476	0.167775
0.00213346	0.721708	0	0.73483			0.0329907	0.28499	0	0.346414			0.384552	0.438936	0.384421	0.45383
-0.00307955	0.344585	0	0.344416			-0.00385222	0.285435	0	0.120083			0.459656	0.446574	0.4644	0.456164
-0.00248762	0.368009	0	0.372792			0.0178085	-0.01391	0	0			0.373616	0.333987	0.38192	0.337867
0.484383	-0.00479798	0.476548	0			0.40979	0.62464	0.476548	0.628525			0.18115	0.495124	0.207614	0.491726
-0.00123871	0.00355725	0	0			-0.00604243	-0.0207385	0	0			0.420867	0.337839	0.434217	0.338146
0.00221566	-0.00293871	0	0			-0.0324037	-0.0130624	0	0			0.103004	0.176	0.114546	0.180029
-0.00225849	0.397475	0	0.383489			-0.00107576	0.00419751	0	0			0.222053	0.399344	0.228956	0.41183
0.471094	0.445585	0.460351	0.451222			0.476878	0.0482491	0.460351	0.169509			0.0905357	0.463648	0.0915433	0.462873
0.167351	0.426758	0.168409	0.434699			0.209974	0.256197	0.168409	0.372003			0.393904	0.406832	0.401145	0.407112
-0.00031234	0.00115917	0	0			-0.0244502	0.0205133	0	0			0.22167	0.135276	0.225205	0.138036
0.385721	0.0891368	0.378749	0.0881914			0.298662	0.0196005	0.378749	0			0.275365	0.35129	0.269743	0.387371
0.412904	0.522798	0.416107	0.496464			0.421975	0.519599	0.416107	0.627786			0.168198	0.154966	0.170222	0.150387
-0.000682382	0.35683	0	0.375596			0.00743872	0.0230847	0	0			0.10441	0.0377249	0.11247	0.0336015
-0.000610965	-0.00308054	0	0			-0.00395702	-0.0065007	0	0			0.406515	0.307717	0.405006	0.308727
6.22954e-05	0.197512	0	0.19558			0.00329192	0.0421845	0	0			0.341193	0.404631	0.33688	0.405339
0.432607	-0.00172617	0.426159	0			0.310157	0.00590986	0.426159	0			0.426139	0.429667	0.432246	0.419499
0.00137821	0.14913	0	0.143148			0.0362471	0.0205145	0	0			0.399331	0.459948	0.397613	0.447036
-0.000149543	0.118285	0	0.115496			0.010493	-0.0130767	0	0			0.349158	0.464948	0.363798	0.465127
0.170542	0.0906464	0.173321	0.0900566			0.186679	0.403846	0.173321	0.392075			0.474093	0.443424	0.470787	0.444771
0.00138838	-0.00479013	0	0			-0.00323731	0.159433	0	0.361428			0.316014	0.40348	0.331047	0.407225
0.260408	0.0930356	0.256046	0.101199			0.0617222	0.207154	0.256046	0.396733			0.152681	0.397236	0.163051	0.402658
-0.000294382	0.322874	0	0.311028			-0.00959708	0.0161722	0	0			0.189952	0.421531	0.185306	0.422257
0.000192686	-0.00696165	0	0.00379913			0.0131939	-0.000344406	0	0			0.285854	0.472129	0.30093	0.458795
-0.00166254	0.486864	0	0.48662			-0.000629358	0.00328307	0	0.023673			0.334902	0.485893	0.329365	0.487024
0.51865	-0.00358849	0.515402	0			0.503002	0.0946766	0.515402	0.36023			0.452399	0.416317	0.458254	0.421807
0.0473715	0.485249	0.0457904	0.465453			0.0026594	0.414533	0.0457904	0.458631			0.262558	0.266814	0.267723	0.284773
0.507238	-0.000179675	0.505825	0			0.446817	0.00846825	0.505825	0			0.213725	0.269376	0.22603	0.271253
0.000480224	-0.00235091	0	0			-6.95172e-05	0.53221	0	0.455233			0.281009	0.163265	0.290462	0.167089
0.0987939	0.000760707	0.0979519	0			-0.00258568	0.107425	0.0979519	0.243583			0.248671	0.423702	0.250173	0.422692
-0.00116157	0.452257	0	0.438576			0.0100538	0.286654	0	0.303239			0.411367	0.365787	0.417727	0.373468
-0.00356231	-0.00263193	0	0			0.000523012	-0.00196077	0	0			0.209635	0.24312	0.210965	0.245213
0.181025	-0.000979044	0.174267	0			0.0420953	0.0255339	0.174267	0			0.421974	0.476355	0.429296	0.511562
0.331603	-0.00115494	0.321624	0			0.305219	0.185885	0.321624	0.399745			0.252371	0.34542	0.248331	0.338555
0.0754406	0.00822318	0.0831456	0.00851703			0.196302	0.0775449	0.0831456	0.113669			0.216578	0.423052	0.230612	0.417948
-0.000709783	0.316766	0	0.309165			0.00660109	0.134365	0	0.0724377			0.168788	0.351713	0.18043	0.37492
0.412603	0.278954	0.389444	0.285804			0.285178	0.303518	0.389444	0.499667			0.479667	0.489696	0.487238	0.511449
0.240322	0.172636	0.244096	0.173476			0.263237	0.170348	0.244096	0.152079			0.330803	0.294355	0.346748	0.295949
0.000246513	0.536394	0	0.526467			-0.00113918	0.40296	0	0.819861			0.444276	0.194845	0.455717	0.202029
0.343082	-0.00197513	0.329936	0			0.384105	-0.000186615	0.329936	0			0.43819	0.49604	0.438494	0.543809
0.0244064	0.0245435	0.024289	0.0252761			0.067626	0.0152263	0.024289	0			0.454732	0.426113	0.447584	0.425713
-0.00125167	-0.00182658	0	0			-0.00265781	0.100398	0	0			0.467777	0.222383	0.472781	0.229915
0.181602	0.000141586	0.178456	0			0.00977875	0.121729	0.178456	0.349886			0.209207	0.122906	0.219379	0.113469
0.00116845	0.000872198	0	0			0.141868	0.393716	0	0.433519			0.209897	0.421683	0.219494	0.432001
0.449566	0.476281	0.446067	0.468343			0.457495	0.0638482	0.446067	0.288685			0.242795	0.447078	0.252518	0.450038
0.525612	-0.0015668	0.526382	0			0.496335	-0.00668842	0.526382	0			0.453478	0.464474	0.448419	0.452106
0.0722693	0.233296	0.0710109	0.227767			0.0137893	-0.000150032	0.0710109	0			0.174278	0.495287	0.191039	0.492486
0.0898661	0.208306	0.0908791	0.179844			-0.00503239	0.279267	0.0908791	0.124095			0.329427	0.211578	0.335066	0.218312
0.280524	0.319008	0.275292	0.311046			0.377656	-0.00149826	0.275292	0.0487884			0.41345	0.454656	0.422394	0.456541
0.499602	0.00110467	0.502198	0			0.420085	-0.0379885	0.502198	0			0.200562	0.226179	0.20738	0.227773
-0.00299788	-0.00222261	0	0			-0.0232976	0.330367	0	0.288058			0.163138	0.408937	0.162664	0.411895
0.398744	0.178328	0.390742	0.171377			0.355739	0.00843515	0.390742	0			0.0905096	0.425873	0.0861796	0.4315
-0.00162517	0.00816957	0	0			0.120373	-0.00358852	0	0			0.455119	0.266749	0.464944	0.268708
-0.00162625	0.00139494	0	0			0.000843646	0.00329422	0	0			0.433262	0.441123	0.4241	0.442755
0.21378	0.0034318	0.207918	0			0.0874401	0.393687	0.207918	0.281172			0.278872	0.160409	0.284334	0.170414
0.19519	0.217413	0.198838	0.145289			0.231599	0.29164	0.198838	0.694894			0.523643	0.358231	0.52964	0.376535
0.21915	0.269977	0.220293	0.182196			0.137243	0.0759705	0.220293	0.24257			0.423558	0.41908	0.420252	0.422448
0.298583	0.0295095	0.292814	0.00631708			0.110873	0.280671	0.292814	0.507555			0.172581	0.14127	0.176399	0.146723
0.19988	0.107238	0.193705	0.0766999			0.161372	0.105268	0.193705	0.0497068			0.226671	0.285417	0.23247	0.306232
0.361919	0.26976	0.356583	0.264716			0.404394	0.154315	0.356583	0.124672			0.191517	0.437847	0.197214	0.465233
0.0033209	0.00727046	0	0			0.0253044	0.338812	0	0.445142			0.447367	0.342126	0.447	0.346818
0.434724	-0.0295085	0.430565	0			0.342326	0.00145104	0.430565	0			0.181083	0.205066	0.178823	0.218316
-0.00168779	0.116151	0	0.0504953			-0.0147705	0.352406	0	0.356396			0.429271	0.250335	0.424573	0.251997
0.0706443	0.286434	0.0742083	0.265997			0.154637	0.217541	0.0742083	0			0.310365	0.429855	0.311776	0.441103
0.116179	0.785531	0.119155	0.759395			0.102938	0.149455	0.119155	0.33998			0.127015	0.423154	0.131918	0.422903
0.116223	-0.0152085	0.119557	0			0.082848	0.00234841	0.119557	0			0.719205	0.418632	0.709339	0.44757
-0.00197298	0.180544	0	0.173758			0.0276715	0.00234832	0	0			0.195336	0.430079	0.206997	0.432155
0.561536	0.152018	0.546797	0.135418			0.470006	0.0927212	0.546797	0.0853596			0.217859	0.399901	0.227111	0.397594
0.102295	0.259971	0.107457	0.24146			-0.0342608	-0.00841888	0.107457	0			0.341672	0.11141	0.348942	0.116251
-0.00275512	0.00418481	0	0			0.0119483	0.142478	0	0			0.414621	0.417288	0.41868	0.404403
0.224502	0.00337424	0.206062	0			0.213483	0.0321385	0.206062	0.0251916			0.272232	0.414656	0.281501	0.418869
0.112526	0.00109811	0.0961845	0			-0.0384188	0.470069	0.0961845	0.34323			0.403605	0.288896	0.398487	0.284332
0.428106	0.708066	0.428698	0.687092			0.298106	0.00123287	0.428698	0			0.440155	0.167124	0.444019	0.1732
-0.00143507	-0.00293722	0	0			0.00522423	0.0404724	0	0			0.252386	0.311594	0.253381	0.31631
-0.00282964	0.270633	0	0.297631			-0.00936415	0.00179656	0	0.0290593			0.446589	0.451494	0.446146	0.453462
0.495757	0.112141	0.486651	0.102253			0.437836	0.396086	0.486651	0.394807			0.420503	0.238499	0.416241	0.250364
-0.0014631	-0.000764987	0	0			0.0102382	0.0374238	0	0.263877			0.451764	0.465122	0.455618	0.472724
0.00185091	-0.00135265	0	0			0.0614942	0.0756178	0	0.105576			0.240398	0.265059	0.25615	0.261762
-0.00600578	0.107717	0	0.103712			0.0876108	0.0464928	0	0			0.173602	0.389823	0.177155	0.385743
-0.000694842	0.551345	0	0.584925			-0.0314134	0.452999	0	0.536381			0.237155	0.416128	0.240411	0.405033
-0.00235335	-0.00445015	0	0			6.76736e-05	0.323816	0	0.371388			0.163893	0.415452	0.176195	0.418344
0.21709	0.14316	0.203942	0.128922			0.0885747	0.220502	0.203942	0.244297			0.177844	0.283201	0.182416	0.289804
0.106487	0.436209	0.113746	0.440995			0.258758	0.250415	0.113746	0.245108			0.185092	0.401071	0.178531	0.405852
0.630571	-0.00126136	0.626472	0			0.405654	0.235443	0.626472	0			0.26312	0.451685	0.268367	0.438103
0.052108	0.376088	0.0560098	0.396695			0.0045694	0.0962376	0.0560098	0			0.412569	0.417649	0.412997	0.423673
0.543437	0.0826673	0.533557	0.0906208			0.432838	0.158244	0.533557	0			0.396902	0.108537	0.402433	0.128265
-0.00289457	-0.00392957	0	0			0.0121515	-0.00072725	0	0			0.328846	0.172659	0.334184	0.181033
0.203435	-0.00228027	0.195521	0			0.195989	-0.000118436	0.195521	0			0.244345	0.143998	0.243115	0.150319
-0.00282676	0.249247	0	0.232623			0.00235847	-0.00274092	0	0.0507956			0.44387	0.307385	0.423928	0.320965
-0.00219869	0.231437	0	0.221665			0.00372752	0.259493	0	0.031438			0.267737	0.389503	0.262929	0.384945
0.24055	0.00257503	0.23239	0			0.179164	0.20411	0.23239	0.324423			0.286994	0.435206	0.293799	0.438782
0.000159659	-0.00157	0	0			0.0145992	-0.00316246	0	0			0.471479	0.435746	0.472532	0.427706
0.435865	0.00063512	0.435336	0			0.270755	0.467082	0.435336	0.409709			0.372767	0.432999	0.378518	0.439665
-0.00126326	-0.000989178	0	0			0.0034453	0.00291362	0	0			0.474539	0.210835	0.48774	0.221066
0.0132893	-0.00133171	0.0134166	0			0.289284	0.0123616	0.0134166	0			0.35425	0.226934	0.344594	0.234598
-0.00189483	0.518703	0	0.516305			-0.00184253	0.25044	0	0.141436			0.223753	0.301581	0.236651	0.318674
-0.000680323	-0.00403825	0	0			0.00860888	0.517929	0	0.451686			0.246186	0.195014	0.250335	0.202567
0.628881	-0.00142108	0.636478	0			0.714206	-0.00392997	0.636478	0			0.230105	0.256924	0.233725	0.276501
-0.00306395	0.0890584	0	0.0873636			0.00702874	0.21946	0	0.275517			0.435921	0.379938	0.43882	0.400028
-0.00254037	0.237107	0	0.229343			0.0133094	-0.00156088	0	0			0.175912	0.209535	0.181258	0.208356
-0.00177153	0.271426	0	0.264647			0.00792358	0.00240133	0	0			0.272045	0.151795	0.278856	0.151782
-0.000114921	0.215091	0	0.206737			-0.000190606	0.00423963	0	0			0.535605	0.191185	0.540254	0.198829
0.348142	-0.000670024	0.322641	0			0.329864	-0.0296831	0.322641	0			0.223405	0.410461	0.225563	0.421408
0.0235463	0.499907	0.0141155	0.478994			0.0701388	0.00315723	0.0141155	0			0.371751	0.461776	0.378067	0.461369
0.011912	0.150885	0	0.15143			0.0558609	0.395725	0	0.383909			0.424281	0.322605	0.425157	0.340291
0.0688979	0.000628231	0.0511608	0			0.10579	0.0270522	0.0511608	0			0.184652	0.202808	0.199476	0.237073
0.463977	0.257567	0.464009	0.257712			0.225164	0.362459	0.464009	0.298847			0.394315	0.440326	0.390984	0.442475
0.242026	-0.00280401	0.235455	0			0.216321	0.302404	0.235455	0.385074			0.468679	0.103387	0.473085	0.110511
0.121254	0.00316612	0.134123	0			0.155449	0.000876818	0.134123	0			0.388232	0.219504	0.398755	0.215499
0.162719	0.801736	0.173071	0.795067			0.110599	0.859451	0.173071	0.609419			0.102208	0.197232	0.101865	0.210046
0.270466	0.464369	0.268232	0.463134			0.211525	-0.0153862	0.268232	0			0.474711	0.196338	0.482028	0.205635
-0.0028375	0.326438	0	0.334921			-0.00202685	0.170555	0	0.297585			0.405646	0.434063	0.410704	0.432041
0.108616	0.469488	0.101557	0.460985			0.229665	0.187322	0.101557	0.272605			0.154238	0.211898	0.163104	0.23648
-0.00165534	0.41058	0	0.414599			0.0132235	-0.00524555	0	0			0.434472	0.247852	0.428193	0.262539
-0.00122605	0.0525363	0	0.0417142			-0.00211927	0.391247	0	0.369838			0.26304	0.439951	0.265971	0.500778
0.324297	0.15005	0.314336	0.141158			0.226397	0.00164191	0.314336	0			0.494341	0.194518	0.474605	0.203602
0.0547856	0.0845368	0.055762	0.0998817			-0.00483884	-0.00160595	0.055762	0			0.131708	0.2672	0.137924	0.274898
0.0154643	0.054081	0.0134463	0.0565878			0.34757	0.0403557	0.0134463	0			0.417346	0.154268	0.407545	0.154453
0.541618	0.321505	0.525002	0.332265			0.437214	0.338639	0.525002	0.0806122			0.0893832	0.147084	0.0987014	0.15036
0.462042	-0.00334654	0.457474	0			0.501058	0.416776	0.457474	0.356421			0.434043	0.395444	0.428662	0.413687
0.113481	-0.00145185	0.128602	0			0.072818	0.257087	0.128602	0			0.275725	0.290279	0.281834	0.299215
0.291336	-0.00412729	0.293876	0			0.308353	0.119252	0.293876	0.264227			0.316858	0.223272	0.306509	0.226042
0.23408	0.0707659	0.235779	0.102886			0.219114	0.0378253	0.235779	0			0.405112	0.222117	0.399823	0.215313
0.342596	0.614184	0.338569	0.605695			0.287814	0.0755804	0.338569	0.107894			0.285651	0.46346	0.291911	0.455721
0.00111631	-0.00411125	0	0			-0.00159374	0.00220596	0	0			0.133991	0.0831666	0.15941	0.0850201
0.164436	-0.00123915	0.166603	0			0.196935	0.585474	0.166603	0.627639			0.0475253	0.534069	0.0573799	0.491792
0.129784	0.00551906	0.137081	0			0.0950762	0.057865	0.137081	0.195331			0.390022	0.38017	0.395608	0.375957
-0.00190285	-0.00175129	0	0			-0.00254386	0.0616447	0	0			0.1894	0.490823	0.200542	0.522574
0.00279163	0.381271	0	0.377809			-0.0118114	0.0866316	0	0			0.287544	0.429693	0.298315	0.4219
-0.00172668	-0.000762934	0	0			0.00504115	0.00414466	0	0.201522			0.088083	0.224538	0.0870942	0.230015
-0.000735189	0.00235519	0	0			0.0137546	0.395173	0	0.280773			0.222092	0.204078	0.22545	0.211141
0.410049	0.0600187	0.401428	0.066035			0.572168	0.0104776	0.401428	0			0.199232	0.47412	0.197802	0.47975
-0.000167057	0.173779	0	0.169252			0.0909329	0.0187345	0	0.305885			0.211911	0.189548	0.206883	0.204434
-0.00194713	0.796573	0	0.788379			-0.0552444	0.242422	0	0.168575			0.334526	0.192326	0.35664	0.196992
-0.00102504	-0.00507506	0	0			-0.0605526	0.68898	0	0.791871			0.465779	0.435213	0.471317	0.445593
0.159703	-0.00184943	0.1467	0			0.130043	0.519566	0.1467	0.516			0.403456	0.104991	0.412613	0.0898983
0.415824	0.0903855	0.400733	0.0825388			0.395533	-0.00336711	0.400733	0			0.439303	0.464791	0.444286	0.447213
-0.00100954	-0.000516182	0	0			-2.07867e-05	-0.000365544	0	0			0.411497	0.453631	0.428595	0.440664
-0.00151504	0.572763	0	0.549951			-0.00668199	0.108263	0	0.153816			0.202896	0.415965	0.214561	0.399406
0.0792368	0.0684807	0.0734099	0.0831471			0.0187996	0.0524664	0.0734099	0			0.225473	0.415834	0.230014	0.409438
0.912098	0.160136	0.904387	0.159952			0.877219	0.157056	0.904387	0.185508			0.321239	0.459496	0.328557	0.457912
0.111369	0.634995	0.109261	0.612353			0.068117	0.00127892	0.109261	0			0.293344	0.179726	0.299039	0.175941
-0.00312092	0.195569	0	0.190333			0.00120218	0.00825101	0	0			0.433732	0.460575	0.429769	0.4495
0.010539	0.463392	0.0172812	0.460694			0.0343795	0.369138	0.0172812	0.336652			0.16897	0.216317	0.174704	0.21933
0.189559	0.0238028	0.174322	0.0269236			0.730577	0.18445	0.174322	0			0.427681	0.458981	0.425559	0.472948
0.000117875	0.172655	0	0.152272			0.0503744	-0.00103521	0	0			0.187362	0.250502	0.18865	0.26076
0.338648	-0.00314643	0.352477	0			0.281998	0.163935	0.352477	0.278321			0.0601448	0.465739	0.101101	0.466217
0.260461	0.0353703	0.253745	0.0449641			0.36957	0.00758305	0.253745	0			0.173795	0.243972	0.186234	0.253189
0.262518	0.32721	0.261737	0.328858			0.149187	0.194817	0.261737	0			0.447639	0.177955	0.448376	0.196492
-0.000176357	0.00236287	0	0			-0.0472955	6.52766e-05	0	0			0.436454	0.121008	0.446818	0.118756
0.00434777	0.186924	0	0.335723			-0.00575247	-0.0035265	0	0			0.342073	0.405452	0.34336	0.425846
0.178162	0.00161218	0.17656	0			0.252598	0.0748935	0.17656	0.237995			0.389952	0.34723	0.38771	0.356569
0.239781	0.000705727	0.241285	0			0.180686	0.367491	0.241285	0.389373			0.497738	0.479316	0.488347	0.471286
-0.00417768	-0.000863702	0	0			0.014092	0.181075	0	0.0242637			0.579781	0.399009	0.574556	0.365211
-0.000573152	0.003057	0	0			0.00297816	0.420322	0	0.41618			0.475207	0.414766	0.472091	0.416744
0.163565	-0.000193452	0.159465	0			0.190407	0.483696	0.159465	0.633222			0.303613	0.467423	0.312559	0.473117
0.153454	0.813345	0.146199	0.733243			0.415965	0.372744	0.146199	0.292555			0.31831	0.344374	0.338986	0.342878
-0.000215996	0.00360769	0	0			0.00172521	-0.00236494	0	0			0.21591	0.220575	0.227972	0.226646
0.113993	0.00675394	0.107306	0.0729434			0.0566299	0.211917	0.107306	0.157842			0.370395	0.518115	0.376972	0.560597
0.235418	0.137688	0.224293	0.179771			0.174618	0.00837474	0.224293	0			0.395374	0.314347	0.393145	0.284646
0.0591905	0.208692	0.0561832	0.216193			0.209251	0.124807	0.0561832	0			0.251972	0.174208	0.2554	0.184186
0.0923258	0.587307	0.0896644	0.637899			0.173546	0.187733	0.0896644	0.283007			0.436144	0.311094	0.434061	0.322767
0.114096	0.09603	0.111101	0.255113			0.206597	0.00546301	0.111101	0			0.222513	0.433674	0.231087	0.430173
0.219268	0.00452372	0.205701	0			0.205459	0.151953	0.205701	0.122348			0.434684	0.49153	0.440306	0.469004
0.255689	0.000727508	0.236678	0			0.180659	0.51996	0.236678	0.511451			0.200405	0.376316	0.204784	0.377227
-0.00280061	-0.00582242	0	0			0.00274874	0.210984	0	0.210115			0.169678	0.361668	0.175091	0.337609
0.433547	0.276724	0.394558	0.311805			0.402712	0.509776	0.394558	0.369871			0.382615	0.220166	0.38362	0.233351
-0.00139253	0.367756	0	0.345674			-0.00311433	-0.00729767	0	0			0.425801	0.446284	0.429013	0.449353
-0.00183965	0.0315881	0	0.0408349			-0.0168956	0.0130533	0	0			0.154433	0.353857	0.160174	0.361709
-0.00214961	0.0604722	0	0			-0.00742329	0.273835	0	0.352932			0.419125	0.2326	0.429986	0.239924
-1.16476e-05	0.232014	0	0.212897			-0.00361609	0.108529	0	0.193056			0.448538	0.160556	0.460882	0.172593
0.0585762	0.00619607	0	0.00718396			0.0955593	0.439902	0	0.287117			0.274536	0.222959	0.278461	0.23001
0.611542	-0.000470431	0.564324	0			0.538966	-0.0107971	0.564324	0			0.446407	0.363339	0.444176	0.365943
-0.00326361	0.708817	0	0.635875			-0.00224648	0.194668	0	0.322343			0.26083	0.300657	0.264252	0.304363
0.434089	0.423083	0.439924	0.466512			0.491632	0.123966	0.439924	0.207134			0.381926	0.12429	0.387014	0.13511
-0.00078623	0.00393154	0	0			0.0103511	0.120517	0	0.221436			0.246776	0.414092	0.25993	0.418762
0.198832	0.00312874	0.191544	0			0.182166		0.191544				0.196381	0.402919	0.195264	0.407261
0.597546	0.302027	0.594118	0.315295			0.470713		0.594118				0.489566	0.380094	0.488888	0.369899
0.00400403	0.237836	0.0283031	0.286889			0.152645		0.0283031				0.440382	0.481335	0.446097	0.484966
-0.000133333	0.228361	0	0.0937983			0.00560299		0				0.257208	0.325064	0.251062	0.332544
0.424372	0.0105518	0.398933	0			0.25643		0.398933				0.262083	0.146681	0.256171	0.149896
0.465728	0.0820708	0.458086	0.0227038			0.279916		0.458086				0.469893	0.0487207	0.473125	0.0667754
-0.000185013	0.00872046	0	0			0.0208744		0				0.493781	0.279431	0.498713	0.27412
0.0886342	-0.000794056	0.0941042	0			0.0936654		0.0941042				0.414411	0.141599	0.404906	0.145353
0.251094	0.226256	0.252451	0.19537			0.129777		0.252451				0.470096	0.332644	0.463073	0.331043
-0.00186758	0.00435809	0	0			-0.0141666		0				0.438347	0.400116	0.44621	0.404873
-0.00215476	0.351918	0	0.310052			0.00413377		0				0.215613	0.452188	0.215529	0.448944
0.265138	0.0424717	0.250078	0			0.139319		0.250078				0.467929	0.404374	0.479119	0.398417
0.366465	0.0289881	0.355445	0			0.337498		0.355445				0.287163	0.225516	0.294692	0.221388
0.250835	0.139143	0.247126	0			0.191374		0.247126				0.357478	0.169821	0.35224	0.166649
0.377419	0.0245267	0.377979	0			0.351796		0.377979				0.292607	0.0828817	0.302286	0.0817425
0.181181	0.00278615	0.186996	0			0.157693		0.186996				0.416835	0.450452	0.412871	0.405176
-0.00427713	0.254708	0	0.454001			0.000942658		0				0.351845	0.247509	0.356286	0.242013
0.00431431	0.00440012	0	0			0.0505638		0				0.437425	0.480106	0.434728	0.485263
-0.000173857	0.352441	0	0.376055			-0.00120594		0				0.16918	0.438796	0.181798	0.436612
0.209913	0.260233	0.208343	0.248425			0.133506		0.208343				0.415415	0.42607	0.422277	0.418262
-0.000607693	0.45956	0	0.467058			-0.00493217		0				0.441973	0.112856	0.450695	0.114522
0.318525	0.316462	0.320922	0.373445			0.330439		0.320922				0.43595	0.18134	0.44038	0.210966
0.606932	0.018265	0.610581	0.0587666			0.527214		0.610581				0.363606	0.17336	0.374965	0.166031
0.449052	-0.00327483	0.44453	0			0.42301		0.44453				0.202545	0.2688	0.218228	0.264437
0.40903	0.00187709	0.398187	0			0.412288		0.398187				0.298144	0.475591	0.301996	0.484101
0.391854	-0.000212508	0.367526	0			0.338999		0.367526				0.425938	0.442583	0.414668	0.436052
0.285187	0.0282876	0.281756	0.0512273			0.106857		0.281756				0.422098	0.299964	0.424979	0.28187
0.000265401	0.293496	0	0.168425			-0.00111614		0				0.268581	0.438918	0.278634	0.438702
0.223039	0.0455764	0.218361	0.0232731			0.187007		0.218361				0.221919	0.615416	0.231425	0.639039
0.153461	0.0113584	0.146533	0			0.103937		0.146533				0.250649	0.427719	0.252843	0.456384
-0.00332461	0.0504526	0	0			0.00164449		0				0.365238	0.208282	0.368968	0.215163
0.0184325	0.501013	0	0.547798			0.250446		0				0.5782	0.410455	0.572471	0.397789
0.499564	0.00327386	0.466269	0			0.662888		0.466269				0.445598	0.161169	0.443284	0.17108
0.192553	0.0128695	0.204254	0			0.136914		0.204254				0.157903	0.499138	0.159798	0.487751
0.307943	-0.006676	0.304594	0.083686			0.317755		0.304594				0.301788	0.311461	0.306718	0.317345
-7.80146e-05	0.293124	0	0			1.03624e-05		0				0.342138	0.187624	0.368155	0.19603
0.000854591	0.0514552	0	0.315273			0.0149814		0				0.487706	0.117922	0.486807	0.113692
0.114361	-0.00820854	0.116169	0			0.130334		0.116169				0.373452	0.384018	0.422237	0.389486
0.00717125	0.306648	0	0.254574			0.0706763		0				0.191352	0.418503	0.193219	0.439352
-0.000682819	0.294165	0	0.286191			0.0840291		0				0.483043	0.401756	0.479098	0.413683
-0.00233607	0.407249	0	0.366564			0.00100339		0				0.314044	0.421158	0.323111	0.425689
0.00300167	0.045426	0	0			-0.00172403		0				0.395074	0.470499	0.396106	0.470494
0.369289	0.000131395	0.35372	0			0.337289		0.35372				0.440501	0.175903	0.442629	0.176971
0.304185	0.202142	0.304651	0.253151			0.267298		0.304651				0.152366	0.209157	0.165297	0.213318
0.196338	0.102592	0.201186	0			0.143032		0.201186				0.194141	0.230219	0.206642	0.234626
0.0140995	0.19637	0	0.186066			0.26138		0				0.253435	0.350038	0.244405	0.366613
0.00899758	0.381547	0	0.417964			0.000945312		0				0.422795	0.372573	0.415445	0.350357
-0.00033669	0.277614	0	0.145002			0.112568		0				0.409516	0.447864	0.403392	0.44975
0.490922	0.164908	0.493085	0.19737			0.441993		0.493085				0.156633	0.186362	0.159053	0.187146
-0.00498608	0.0429483	0	0			0.000739414		0				0.428778	0.385661	0.432855	0.381801
0.313717	0.114318	0.332689	0.254932			0.24833		0.332689				0.391028	0.319684	0.410901	0.348411
0.316683	0.00164782	0.308237	0			0.22326		0.308237				0.355664	0.177072	0.375344	0.189309
-0.00140466	0.206443	0	0.164109			0.00275271		0				0.426906	0.364728	0.426072	0.358665
0.776392	0.357026	0.77306	0.357443			1.00648		0.77306				0.255083	0.255443	0.253038	0.262382
0.0109502	0.0254485	0	0			0.606639		0				0.16903	0.321012	0.178064	0.334354
0.377754	0.00402686	0.378702	0			0.323141		0.378702				0.283264	0.451201	0.282712	0.461714
-0.00162759	0.00128967	0	0			0.00701192		0				0.437363	0.330917	0.435597	0.339388
-0.00303551	0.317572	0	0.349402			0.128418		0				0.485165	0.440745	0.489512	0.428176
0.00257974	0.00980691	0	0			0.0060536		0				0.167368	0.33535	0.176943	0.324542
0.16067	-0.00259779	0.15478	0			0.146405		0.15478				0.453575	0.122039	0.459412	0.125027
0.000894275	0.566282	0	0.594052			0.0134242		0				0.424967	0.478918	0.424824	0.482204
0.0139095	0.00110776	0.0107457	0			0.206642		0.0107457				0.407537	0.400201	0.446559	0.388629
0.137354	0.399028	0.137277	0.156595			0.128833		0.137277				0.190828	0.216089	0.209902	0.225146
0.285326	0.0117862	0.280742	0			0.326118		0.280742				0.454814	0.251102	0.463584	0.310003
0.286695	0.13	0.283806	0.0180416			0.239278		0.283806				0.453107	0.291322	0.462766	0.306359
-0.00018251	0.0534262	0	0			-0.00632333		0				0.18349	0.405387	0.184139	0.413598
0.222287	0.147602	0.204588	0.234179			0.375525		0.204588				0.405179	0.362241	0.404365	0.359189
-0.00253087	-0.0048036	0	0			0.000507775		0				0.567814	0.348846	0.575464	0.330327
0.000376187	-0.00422741	0	0			0.0171019		0				0.378906	0.544038	0.377613	0.443683
-0.000370837	0.0561336	0	0			0.105215		0				0.340724	0.448963	0.33553	0.44458
0.466122	0.044428	0.435311	0.120037			0.285824		0.435311				0.159916	0.199656	0.164648	0.203266
-0.00129675	-0.00932171	0	0			0.0506192		0				0.218776	0.454191	0.219554	0.457289
-0.00231127	0.249861	0	0.274682			-0.00751065		0				0.251087	0.266752	0.254719	0.266145
0.158934	0.392551	0.160018	0.406371			0.0506973		0.160018				0.236936	0.232647	0.246986	0.230774
0.247962	-0.0017171	0.243203	0			0.361649		0.243203				0.417453	0.184313	0.427367	0.193907
0.534061	0.128533	0.517578	0.109364			0.517629		0.517578				0.339395	0.422261	0.357992	0.41739
0.0495137	-0.00729818	0.0540107	0			0.0645685		0.0540107				0.365245	0.260142	0.399673	0.264944
-5.22202e-05	0.279805	0	0.280019			-0.0121443		0				0.276098	0.271787	0.28214	0.27825
0.721286	0.267206	0.712473	0.19981			0.639073		0.712473				0.218201	0.484407	0.226567	0.47931
0.43577	0.376364	0.436011	0.39666			0.424		0.436011				0.413105	0.215374	0.421925	0.224208
0.296733	0.294484	0.292067	0.311827			0.328419		0.292067				0.298203	0.35173	0.29418	0.354146
0.319844	-0.00243272	0.31638	0			0.381325		0.31638				0.205617	0.215555	0.218693	0.230102
0.00101785	0.001584	0	0			0.00595835		0				0.443776	0.228941	0.441153	0.228299
-0.00031369	0.00509876	0	0			0.00043536		0				0.127609	0.16909	0.137004	0.205994
-0.00178014	0.490108	0	0.456953			0.0133591		0				0.448452	0.249497	0.439454	0.25554
0.367319	0.000296326	0.362196	0			0.341794		0.362196				0.684279	0.297869	0.718128	0.310647
0.301934	-0.00425558	0.299212	0			0.201416		0.299212				0.18144	0.426531	0.182711	0.416449
0.171031	0.0059344	0.184902	0			0.0408141		0.184902				0.212439	0.507765	0.232648	0.50865
0.0699015	-0.00168609	0.0773703	0			0.0900033		0.0773703				0.162183	0.460354	0.171179	0.470362
0.520678	0.0872331	0.512487	0.00222229			0.387498		0.512487				0.420133	0.194024	0.457372	0.194074
-0.00174968	0.0437311	0	0.0865276			0.0029176		0				0.193717	0.301163	0.201564	0.310532
0.625477	0.791888	0.610046	0.714949			0.580485		0.610046				0.365034	0.156451	0.361562	0.159467
-0.00512221	0.00541573	0	0.026543			0.0671053		0				0.417704	0.427044	0.423422	0.430914
0.00382849	0.0611529	0	0.139352			0.112567		0				0.180789	0.422555	0.190681	0.418449
0.428791	0.715265	0.41106	0.814827			0.312356		0.41106				0.178654	0.453696	0.177323	0.452169
0.204014	-0.00139231	0.197836	0			0.186909		0.197836				0.44821	0.481968	0.451511	0.477134
-0.00325269	0.115318	0	0.139878			0.00285456		0				0.41299	0.397914	0.413246	0.394479
7.18536e-05	0.00139027	0	0			0.0742655		0				0.31708	0.379012	0.330738	0.376548
-0.00478692	0.54867	0	0.502991			0.00931736		0				0.225108	0.408332	0.235756	0.406295
-0.000805738	0.431525	0	0.431936			-0.00190434		0				0.562038	0.377235	0.584338	0.372881
0.257797	0.0377956	0.241799	0.150316			0.353581		0.241799				0.42218	0.444537	0.427111	0.441727
0.293612	0.0339249	0.308462	0.101074			0.15751		0.308462				0.285132	0.373069	0.292155	0.371948
0.000996252	0.0237522	0	0			-0.00343499		0				0.20957	0.192193	0.220338	0.203485
-0.00220744	0.119752	0	0.199502			0.000971744		0				0.221636	0.444969	0.223249	0.442829
0.00355075	0.0707319	0	0			0.0722206		0				0.343559	0.40763	0.350492	0.407955
-0.00345799	-0.00784501	0	0			0.00719206		0				0.3164	0.420102	0.309172	0.437406
-0.00112063	0.434687	0	0.408917			0.024332		0				0.439935	0.335077	0.44412	0.338906
0.448207	-0.00820337	0.403681	0			0.371657		0.403681				0.451971	0.434276	0.465904	0.435889
0.110356	0.109132	0.126126	0.0958608			0.13639		0.126126				0.484753	0.442669	0.469978	0.449764
-0.00510687	-0.00489717	0	0			-0.0883582		0				0.444289	0.425433	0.44396	0.429052
0.283694	0.339097	0.267792	0.330656			0.197862		0.267792				0.239544	0.459791	0.247232	0.467998
0.305381	0.210162	0.30204	0.19226			0.274038		0.30204				0.434598	0.0673582	0.432399	0.0602315
0.649643	0.564219	0.658137	0.528101			0.823686		0.658137				0.328879	0.463243	0.341214	0.509819
0.389463	0.421676	0.38606	0.480114			0.279932		0.38606				0.423594	0.257169	0.4253	0.26932
0.472718	0.409593	0.457989	0.535226			0.399521		0.457989				0.409783	0.329887	0.406263	0.304788
-0.00663207	0.00983734	0	0			-0.0255821		0				0.418193	0.439137	0.420555	0.440104
0.246515	0.0160713	0.250532	0			0.346913		0.250532				0.289317	0.457594	0.291251	0.465265
0.374741	-0.000249111	0.371366	0			0.420447		0.371366				0.389992	0.476436	0.404	0.49121
-0.00431699	0.00114532	0	0			0.0045369		0				0.468512	0.393391	0.473163	0.403174
-0.000807375	0.00289257	0	0			0.594995		0				0.418952	0.454276	0.416927	0.442229
0.00394258	0.00680216	0	0			0.147478		0				0.208055	0.218627	0.200806	0.226267
0.459273	0.0450371	0.442983	0			0.586417		0.442983				0.130272	0.269311	0.138724	0.27619
0.0460698	0.324565	0.046708	0.265053			0.0965406		0.046708				0.405817	0.478387	0.407427	0.480416
0.201008	-0.0103879	0.206292	0.109201			0.219625		0.206292				0.422061	0.43015	0.4176	0.425175
0.523276	0.00984173	0.510722	0			0.47262		0.510722				0.485038	0.249006	0.485006	0.244567
0.220589	0.46623	0.207952	0.494373			0.331052		0.207952				0.378145	0.433317	0.38879	0.434791
-0.00358421	-0.00969699	0	0			-0.0135882		0				0.709467	0.409749	0.71538	0.410551
-0.00225099	-0.00664408	0	0			-0.00215033		0				0.166855	0.480726	0.169815	0.480792
0.453902	0.123918	0.442941	0			0.338843		0.442941				0.1573	0.352568	0.163553	0.360415
0.544582	0.271375	0.549774	0.21741			0.348376		0.549774				0.472615	0.224249	0.480069	0.223144
0.168744	0.072201	0.166493	0.0245764			0.125873		0.166493				0.37739	0.363953	0.447198	0.390536
0.00103177	-0.00751248	0	0			0.0510408		0				0.216143	0.187064	0.216123	0.195946
-0.00118353	0.165734	0	0.118401			0.0471399		0				0.18569	0.222711	0.18635	0.222103
-0.00124193	0.283409	0	0.144563			0.000899886		0				0.411518	0.447186	0.410723	0.447747
0.106934	0.387468	0.10424	0.376014			0.126903		0.10424				0.238932	0.143178	0.246094	0.157004
0.263387	-0.00479828	0.236608	0			0.233996		0.236608				0.447007	0.489088	0.442786	0.475959
0.00163295	0.275012	0	0.219452			-0.0038389		0				0.465511	0.429328	0.467243	0.427391
0.00494102	0.189698	0	0.0557761			0.25995		0				0.369029	0.367377	0.379184	0.359785
0.161081	0.00497575	0.158081	0			0.270048		0.158081				0.515137	0.440156	0.521676	0.444187
-0.0020806	0.755232	0	0.55743			0.0291249		0				0.346117	0.282633	0.384843	0.317938
-0.00156169	0.342921	0	0.351334			0.041573		0				0.276036	0.476511	0.284499	0.475818
-0.00234931	0.132241	0	0.274166			0.00531408		0				0.386573	0.265472	0.395918	0.262349
0.0731945	0.0085269	0.0967354	0			-0.00361246		0.0967354				0.14287	0.418922	0.153253	0.427207
0.326295	0.0116514	0.315872	0			0.346315		0.315872				0.487429	0.580093	0.491819	0.580445
-0.00348899	0.0285342	0	0.0699494			-0.01178		0				0.129509	0.1439	0.128807	0.154703
0.325209	0.385765	0.33109	0.435824			0.259592		0.33109				0.309973	0.255636	0.313504	0.255435
-0.00360268	0.00858735	0	0.0507285			9.44231e-05		0				0.424323	0.294264	0.429692	0.284719
-0.00339635	0.147937	0	0.156696			0.0105395		0				0.398094	0.194738	0.40239	0.204205
0.00106286	0.324877	0	0.390738			0.00731648		0				0.362844	0.296221	0.368622	0.309277
-0.00216515	0.0401315	0	0			-0.0015821		0				0.417144	0.328781	0.413798	0.337244
0.14047	0.401355	0.134552	0.420762			0.0875084		0.134552				0.20965	0.422679	0.218946	0.421607
0.241826	0.394094	0.241735	0.434145			0.269704		0.241735				0.381987	0.479029	0.391522	0.47705
0.647728	0.0104888	0.643036	0			0.52132		0.643036				0.42652	0.416324	0.431968	0.421714
-0.00421596	0.00498237	0	0			-0.0147435		0				0.448227	0.402903	0.447762	0.40321
0.458245	0.285234	0.463765	0.292201			0.470273		0.463765				0.423487	0.236398	0.423338	0.242894
0.220544	-0.00540468	0.212569	0			0.273759		0.212569				0.379731	0.442936	0.377758	0.448207
0.269947	0.22074	0.260251	0.298168			0.252442		0.260251				0.633857	0.509988	0.634196	0.537242
0.384895	0.431726	0.370908	0.438116			0.530136		0.370908				0.22638	0.163838	0.235032	0.198842
0.102713	0.178146	0.0947911	0.299303			0.125052		0.0947911				0.423132	0.209534	0.426537	0.216771
-0.00253892	0.0352943	0	0			0.00226882		0				0.492299	0.324388	0.494321	0.325486
-0.00182808	0.542588	0	0.45177			-0.00364193		0				0.490097	0.500281	0.485967	0.504615
0.521491	0.000775271	0.513101	0			0.441912		0.513101				0.438493	0.384718	0.454496	0.3789
0.106462	0.00439986	0.10064	0			0.00948458		0.10064				0.430256	0.463664	0.432935	0.45389
0.214202	0.137557	0.210737	0.154908			0.106162		0.210737				0.441212	0.44016	0.449682	0.438676
0.202115	0.44388	0.201354	0.394537			0.384816		0.201354				0.384903	0.207158	0.387209	0.229325
0.0010283	-0.00526072	0	0			-0.000726019		0				0.13405	0.418593	0.138387	0.411798
0.467401	0.380071	0.44768	0.402406			0.415769		0.44768				0.291893	0.486539	0.298884	0.4935
0.00666214	0.00991878	0	0			0.242418		0				0.44758	0.25213	0.45203	0.26421
0.186152	0.23853	0.179898	0.175924			0.11257		0.179898				0.401661	0.512518	0.399201	0.515325
-0.000800062	0.304113	0	0.330285			0.000238528		0				0.395818	0.355824	0.39107	0.356066
0.00710503	0.802961	0.0105406	0.687464			0.00101026		0.0105406				0.349763	0.522758	0.367278	0.504725
-0.00352451	-0.00349489	0	0			-0.00211234		0				0.199098	0.226972	0.212796	0.227645
0.0018221	-1.85857e-05	0	0			-0.01265		0				0.393795	0.411173	0.404159	0.407551
0.000500911	0.0947143	0	0			0.0261841		0				0.323856	0.22985	0.336625	0.239839
0.287587	-0.000549547	0.288918	0			0.21629		0.288918				0.392115	0.318014	0.388559	0.323851
-0.00232679	0.0894232	0	0			-0.0167227		0				0.503615	0.103699	0.498726	0.107876
0.501268	0.00184928	0.493664	0			0.431377		0.493664				0.410638	0.494299	0.401786	0.571918
0.374334	-0.00579652	0.364907	0			0.166795		0.364907				0.421913	0.404181	0.429813	0.399712
0.00227393	0.241444	0	0			-0.00440966		0				0.279881	0.27031	0.291899	0.283554
0.57449	0.0111203	0.569465	0.0266177			0.470111		0.569465				0.316095	0.433008	0.335416	0.488601
0.543967	-0.00159155	0.551553	0			0.560903		0.551553				0.19552	0.391851	0.215893	0.386269
-0.00151323	0.0144694	0	0.0952974			0.0431971		0				0.326312	0.630956	0.325318	0.6437
0.334435	0.245659	0.325581	0.19399			0.170509		0.325581				0.448912	0.22019	0.44036	0.255964
0.409784	-0.0036075	0.411937	0			0.208862		0.411937				0.45267	0.224432	0.482593	0.228582
0.00114492	0.0232454	0	0.0539389			-0.00466485		0				0.337245	0.51404	0.349452	0.528321
0.133811	0.231718	0.131066	0.27997			0.115918		0.131066				0.355128	0.42742	0.357676	0.427307
0.468109	0.000595399	0.489065	0			0.174956		0.489065				0.374598	0.46859	0.389187	0.467991
0.000422227	0.372106	0	0			0.00599901		0				0.27499	0.17706	0.280654	0.183732
0.113447	0.190464	0.118425	0.0900714			0.00493828		0.118425				0.419237	0.599031	0.42611	0.547
0.286601	-0.00049767	0.289545	0			0.305717		0.289545				0.0240476	0.215372	0.0327863	0.218725
0.167206	0.292	0.150978	0			0.12976		0.150978				0.280342	0.432158	0.285117	0.421712
-0.00280186	0.0180245	0	0			-0.000480539		0				0.301161	0.496691	0.306457	0.49761
0.484589	0.215401	0.468119	0.264736			0.209417		0.468119				0.437107	0.283392	0.439126	0.295353
-0.000621135	0.0413395	0	0			0.0801102		0				0.383752	0.214624	0.376129	0.207063
-0.000623389	0.614404	0	0.531893			-0.00673787		0				0.182547	0.222525	0.196184	0.25035
-0.0057487	0.033837	0	0			0.0914946		0				0.370496	0.444681	0.375273	0.451792
0.133929	0.00115033	0.120732	0			0.106115		0.120732				0.37554	0.465387	0.394848	0.463185
-0.00346936	0.537716	0	0			0.00280368		0				0.388712	0.125051	0.402	0.126022
0.00542687	0.0265644	0	0.101709			0.00558308		0				0.491245	0.468929	0.4907	0.490975
0.00220628	-0.00515835	0	0			-0.0101111		0				0.402548	0.1603	0.406871	0.170282
0.381331	0.377054	0.359455	0.453819			0.389628		0.359455				0.432624	0.47655	0.432637	0.48954
-0.00121392	0.199227	0	0.24829			0.00120449		0				0.330167	0.267321	0.338198	0.269461
-0.00325035	0.298878	0	0.221104			-0.00771356		0				0.429135	0.175631	0.427272	0.181804
-0.000158082	-0.00347817	0	0.0452809			0.00302649		0				0.115137	0.193588	0.125534	0.214751
0.325723	-0.00319349	0.316456	0			0.238967		0.316456				0.42732	0.250774	0.432883	0.26626
0.430949	0.0128775	0.414402	0.0479753			0.338767		0.414402				0.330533	0.159317	0.334709	0.163463
0.317259	-0.000165785	0.31153	0			0.278213		0.31153				0.159766	0.1265	0.164947	0.133929
0.25816	-0.000566117	0.241062	0			0.205805		0.241062				0.223405	0.26237	0.235649	0.26244
0.00116525	0.174896	0	0.0918749			0.0363805		0				0.396551	0.131804	0.391151	0.144674
-0.00596073	0.152435	0	0.203395			0.102826		0				0.309771	0.392218	0.32959	0.392541
0.448723	-0.00245888	0.446274	0			0.526707		0.446274				0.412147	0.14969	0.424645	0.146808
0.073337	0.556966	0.0730105	0.511618			0.0460813		0.0730105				0.383033	0.454287	0.389439	0.445857
-0.00268741	0.159333	0	0.249642			0.00247763		0				0.431139	0.449939	0.43759	0.453398
0.244129	0.52438	0.223287	0.74148			0.21407		0.223287				0.404737	0.488797	0.414344	0.490295
0.677474	0.810268	0.65041	0.827086			0.67452		0.65041				0.182034	0.290047	0.190044	0.327063
-0.00383912	0.0325828	0	0			0.0137243		0				0.200579	0.397868	0.211878	0.419503
0.00173422	0.343755	0	0.236121			0.00924787		0				0.384725	0.366316	0.393702	0.369913
0.212645	-0.00040231	0.200329	0			0.0892763		0.200329				0.237983	0.404952	0.252898	0.404352
2.51413e-05	0.0595385	0	0.120558			0.00475768		0				0.416842	0.244826	0.416004	0.250274
0.411365	0.0852941	0.411797	0			0.460852		0.411797				0.278142	0.100194	0.271532	0.102961
-0.00316155	0.0129937	0	0			0.0606866		0				0.0932282	0.412607	0.102811	0.409103
-0.00142451	0.329991	0	0.373799			0.00571086		0				0.312887	0.405315	0.314687	0.407446
0.231848	0.0117883	0.235637	0			0.0418848		0.235637				0.189921	0.423085	0.199247	0.436252
0.547278	0.037085	0.562161	0.0603141			0.589188		0.562161				0.333963	0.250914	0.346327	0.258432
0.44342	0.20318	0.452862	0.268844			0.349885		0.452862				0.486268	0.442427	0.480923	0.451461
-0.000768528	0.370781	0	0.346414			-0.00172361		0				0.433649	0.425948	0.444573	0.448775
0.0216929	0.030536	0.0209968	0.120083			0.334199		0.0209968				0.427816	0.456089	0.425777	0.49029
0.124207	0.00945233	0.123688	0			0.0612947		0.123688				0.275999	0.430421	0.282853	0.435903
0.264417	0.55529	0.274216	0.628525			0.335716		0.274216				0.231039	0.0939005	0.261349	0.0785279
-0.00182362	0.0167343	0	0			0.00259152		0				0.241831	0.232	0.248949	0.228986
0.184225	0.000426313	0.171294	0			0.160415		0.171294				0.358442	0.38782	0.358122	0.392641
0.259936	-0.00153148	0.259609	0			0.197571		0.259609				0.223541	0.43381	0.23339	0.428336
-0.000271144	0.143317	0	0.169509			0.00501673		0				0.37271	0.213552	0.373146	0.204931
-0.00167391	0.426423	0	0.372003			-0.0202175		0				0.292532	0.384627	0.290089	0.380357
0.0570172	-0.00267179	0.0554481	0			0.0352143		0.0554481				0.2748	0.272387	0.284172	0.285171
0.274764	-0.00567665	0.271189	0			0.11497		0.271189				0.297751	0.264382	0.297344	0.27332
-0.000948964	0.712318	0	0.627786			0.00177846		0				0.489791	0.422337	0.495532	0.429124
-0.00108466	0.0414024	0	0			0.00131862		0				0.163731	0.264877	0.174923	0.268788
0.00238095	0.00234995	0	0			0.0597222		0				0.399267	0.420391	0.396313	0.421828
0.827548	0.0070535	0.834666	0			0.882694		0.834666				0.435965	0.375766	0.437024	0.392993
0.0450017	0.0027141	0.0543141	0			0.00132495		0.0543141				0.575209	0.410417	0.581872	0.414158
-0.000261689	0.0152788	0	0			0.0177165		0				0.206408	0.476885	0.219954	0.469245
0.650275	0.16273	0.616113	0			0.485076		0.616113				0.140459	0.193473	0.137199	0.200157
0.328408	0.293543	0.325034	0.392075			0.112112		0.325034				0.506613	0.53586	0.486695	0.57041
0.182966	0.0782833	0.19138	0.361428			0.0643232		0.19138				0.44999	0.448993	0.456116	0.444806
-0.00261684	0.433269	0	0.396733			-0.00402584		0				0.229318	0.200128	0.236451	0.211088
0.0970353	0.00382556	0.102032	0			0.105896		0.102032				0.19701	0.445812	0.198252	0.463439
0.418936	-0.000679332	0.402177	0			0.385723		0.402177				0.447827	0.257879	0.461367	0.287774
-0.00177739	0.0275979	0	0.023673			0.212738		0				0.334357	0.229126	0.33443	0.24618
-0.000275004	0.285168	0	0.36023			-0.00287664		0				0.284321	0.383608	0.29824	0.40271
0.228493	0.507884	0.221913	0.458631			0.0784052		0.221913				0.154453	0.389921	0.165578	0.39279
0.311415	0.000857749	0.299307	0			0.194941		0.299307				0.457577	0.213243	0.455323	0.207761
-0.00017136	0.532799	0	0.455233			0.0487979		0				0.456153	0.1749	0.458338	0.18359
-0.00260164	0.386444	0	0.243583			0.0346728		0				0.242904	0.181988	0.249897	0.202946
0.262235	0.291221	0.263889	0.303239			0.234933		0.263889				0.328753	0.374086	0.337831	0.36443
0.161699	0.00404169	0.160607	0			0.0763994		0.160607				0.202542	0.459431	0.208394	0.466023
0.000953572	-0.00386179	0	0			-0.00916577		0				0.188492	0.166458	0.196669	0.167612
-0.000952119	0.318036	0	0.399745			0.000323685		0				0.245871	0.225257	0.254437	0.226653
0.305503	0.0499742	0.291814	0.113669			0.289083		0.291814				0.197727	0.403197	0.207751	0.412532
0.293177	0.100666	0.296619	0.0724377			0.189715		0.296619				0.483338	0.348795	0.487044	0.341264
0.100573	0.421087	0.109129	0.499667			0.0075353		0.109129				0.360942	0.199104	0.366401	0.212341
-0.001055	0.08342	0	0.152079			0.0207482		0				0.490835	0.368123	0.534244	0.402761
0.359512	0.601221	0.341009	0.819861			0.371195		0.341009				0.269877	0.292819	0.286228	0.281118
-0.00124452	0.0171806	0	0			0.00456152		0				0.182235	0.379512	0.184903	0.382207
0.0971319	0.00426767	0.088492	0			0.213742		0.088492				0.25934	0.223794	0.266856	0.230523
0.420872	0.0902321	0.42724	0			0.49364		0.42724				0.274015	0.2029	0.284899	0.211401
0.506552	0.164808	0.501619	0.349886			0.517983		0.501619				0.276325	0.219757	0.288464	0.214712
0.550738	0.400305	0.538016	0.433519			0.47872		0.538016				0.461042	0.502916	0.48048	0.525437
-0.00240074	0.181365	0	0.288685			-0.0556071		0				0.305093	0.274973	0.295272	0.414457
0.263548	0.012986	0.264253	0			0.215516		0.264253				0.311846	0.490294	0.301599	0.48161
0.324235	0.0340335	0.329539	0			0.302746		0.329539				0.251952	0.313726	0.251449	0.317594
0.0039027	0.304605	0.0116045	0.124095			0.21137		0.0116045				0.456916	0.398929	0.462544	0.398955
0.374501	0.00941561	0.375452	0.0487884			0.291018		0.375452				0.479227	0.408534	0.474595	0.413206
0.173342	-0.0128874	0.17291	0			0.00534345		0.17291				0.220838	0.43891	0.217572	0.429263
0.737383	0.250387	0.727948	0.288058			0.692413		0.727948				0.458596	0.0277166	0.45986	0.0510254
0.422357	-0.00131167	0.420892	0			0.347914		0.420892				0.436604	0.406113	0.435017	0.405489
-0.00019378	-0.00131864	0	0			0.00182899		0				0.43526	0.430101	0.43997	0.437128
0.46102	0.00623281	0.458091	0			0.550146		0.458091				0.0694104	0.370516	0.0658586	0.357741
0.244831	0.447118	0.222881	0.281172			0.250917		0.222881				0.259239	0.458218	0.261815	0.426121
0.296641	0.606214	0.315163	0.694894			0.316656		0.315163				0.186021	0.167475	0.192936	0.177008
-0.00654081	0.1124	0	0.24257			0.00598281		0				0.366398	0.198967	0.363729	0.200636
-0.00174385	0.470566	0	0.507555			-0.00273736		0				0.134698	0.219574	0.138799	0.24273
0.201824	0.144199	0.195977	0.0497068			0.0452939		0.195977				0.240925	0.182612	0.249047	0.191682
0.0981714	0.207312	0.0928959	0.124672			0.0738133		0.0928959				0.479921	0.394789	0.489299	0.419951
0.00225483	0.262104	0	0.445142			0.06535		0				0.408797	0.371211	0.414911	0.374839
0.00269303	0.00614565	0	0			0.104317		0				0.46006	0.468226	0.461868	0.445158
0.498034	0.330878	0.480062	0.356396			0.463388		0.480062				0.279437	0.409628	0.296045	0.411053
0.00151467	0.0403173	0	0			-0.00326953		0				0.210377	0.263672	0.223763	0.23973
0.350343	0.0681401	0.342648	0.33998			0.284981		0.342648				0.419591	0.393422	0.418589	0.408336
0.249644	0.0102626	0.264178	0			0.293914		0.264178				0.213446	0.380705	0.237112	0.400201
0.0120545	0.00191237	0.00874601	0			0.00282941		0.00874601				0.367823	0.592676	0.3721	0.580628
8.4616e-05	0.0236037	0	0.0853596			0.0333668		0				0.431752	0.415721	0.461211	0.403938
0.191658	0.0317454	0.175218	0			0.0467946		0.175218				0.331938	0.424161	0.328027	0.427453
-0.000574682	0.333051	0	0			-0.00469195		0				0.333901	0.617668	0.327701	0.591136
0.00107574	0.09261	0	0.0251916			0.00503321		0				0.522451	0.325343	0.502006	0.332166
0.0929375	0.30711	0.0702495	0.34323			0.0805036		0.0702495				0.364983	0.363357	0.379835	0.36214
0.00489999	0.00385421	0	0			0.00604143		0				0.279937	0.198495	0.281878	0.165306
-0.000484798	0.0552257	0	0			0.0131053		0				0.438207	0.366665	0.443311	0.377459
0.487062	0.00911994	0.451769	0.0290593			0.363293		0.451769				0.210049	0.427165	0.211383	0.430415
-0.000186621	0.303628	0	0.394807			-0.027681		0				0.255694	0.224453	0.269529	0.22412
0.402836	0.0531246	0.417433	0.263877			0.500737		0.417433				0.400545	0.287675	0.411899	0.285283
0.206547	0.0929805	0.224384	0.105576			0.0633913		0.224384				0.146989	0.0842655	0.152275	0.0781431
-0.00180738	0.422175	0	0			0.00997347		0				0.437866	0.273225	0.442281	0.271396
0.276595	0.50753	0.244533	0.536381			0.187084		0.244533				0.406957	0.307466	0.422172	0.307872
0.283799	0.396805	0.282514	0.371388			0.341648		0.282514				0.199639	0.461716	0.2023	0.48343
0.000460004	0.228178	0	0.244297			0.0928315		0				0.449727	0.430897	0.437739	0.420856
-0.000767571	0.251755	0	0.245108			-0.017652		0				0.364042	0.403417	0.386891	0.396608
0.257338	0.205083	0.244927	0			0.250209		0.244927				0.0941763	0.337415	0.102799	0.334796
0.299205	0.128819	0.297539	0			0.206326		0.297539				0.332883	0.27299	0.326558	0.275585
0.000170992	0.173959	0	0			0.00489828		0				0.349587	0.423576	0.354456	0.422929
0.0858533	-0.00307664	0.0802804	0			0.0343214		0.0802804				0.156446	0.265123	0.162364	0.286688
0.0948249	-0.00261388	0.108039	0			0.104408		0.108039				0.161979	0.53625	0.17405	0.563487
0.204324	0.0228068	0.210137	0.0507956			0.271174		0.210137				0.174151	0.703539	0.178887	0.743026
0.232328	0.132388	0.216295	0.031438			0.283601		0.216295				0.380504	0.26116	0.388308	0.259561
-0.00299982	0.31033	0	0.324423			0.00259875		0				0.219272	0.322356	0.219737	0.311641
0.00434165	0.0136925	0	0			0.00670267		0				0.486726	0.107721	0.495573	0.107365
0.0033801	0.453883	0	0.409709			0.0301902		0				0.442622	0.463528	0.445568	0.471037
0.529817	-0.00517063	0.522227	0			0.412445		0.522227				0.379256	0.415811	0.382164	0.413227
-3.84426e-05	0.246628	0	0			0.0649853		0				0.428422	0.486921	0.425771	0.483837
-0.00159136	0.237112	0	0.141436			0.0053648		0				0.349787	0.141988	0.354996	0.175655
0.0735093	0.407707	0.0717757	0.451686			0.0106371		0.0717757				0.431428	0.37743	0.418826	0.366979
-0.00300655	0.00618744	0	0			0.0174102		0				0.233915	0.474567	0.246851	0.477258
0.042966	0.198411	0.0443314	0.275517			0.0209595		0.0443314				0.445223	0.331574	0.42729	0.350471
0.390693	-0.00101337	0.374706	0			0.320289		0.374706				0.417188	0.307482	0.416359	0.318932
0.000987758	-0.00548568	0	0			0.0715793		0				0.434617	0.207698	0.425412	0.20915
0.354452	0.00432875	0.342956	0			0.305855		0.342956				0.208827	0.375049	0.201179	0.379266
0.00138056	-0.00235553	0	0			-5.31003e-05		0				0.105736	0.121186	0.12242	0.124072
0.000678932	0.0049563	0	0			-0.0571029		0				0.344488	0.164191	0.340087	0.168862
0.289646	0.472326	0.28569	0.383909			0.156558		0.28569				0.169541	0.245814	0.180915	0.245929
0.00127269	0.0055072	0	0			-0.00108397		0				0.415338	0.416986	0.43593	0.415454
0.794191	0.306166	0.78889	0.298847			0.531374		0.78889				0.265332	0.398309	0.28987	0.39555
-0.00651896	0.350035	0	0.385074			-0.000195405		0				0.300874	0.41806	0.30774	0.466854
0.258361	-0.00244139	0.254539	0			0.14148		0.254539				0.144398	0.383291	0.159121	0.378283
0.309591	0.726993	0.306077	0.609419			0.204175		0.306077				0.432769	0.315827	0.444984	0.322456
-0.0019235	0.00305971	0	0			-0.0108313		0				0.457276	0.424232	0.465146	0.411931
0.0750168	0.302613	0.0659451	0.297585			0.0494996		0.0659451				0.206852	0.446221	0.218409	0.442007
0.957522	0.163805	0.926479	0.272605			0.234402		0.926479				0.417079	0.261943	0.427783	0.322392
-0.00235289	-0.00357275	0	0			-0.00509711		0				0.477295	0.191905	0.476544	0.191663
5.09361e-05	0.439943	0	0.369838			0.0140464		0				0.253546	0.432397	0.255696	0.445562
0.204753	-0.00162818	0.206838	0			0.258341		0.206838				0.425224	0.382806	0.438122	0.386428
0.437784	-0.00102787	0.426016	0			0.393254		0.426016				0.413125	0.292494	0.416365	0.29337
-0.00518729	0.000118478	0	0			0.0407614		0				0.148166	0.453181	0.15121	0.457153
0.164829	0.0838678	0.175926	0.0806122			0.068257		0.175926				0.276853	0.234555	0.281038	0.240323
0.00189852	0.322832	0	0.356421			0.00585336		0				0.407793	0.300684	0.408465	0.277744
-0.00122337	0.192696	0	0			0.00798802		0				0.269395	0.0615727	0.274676	0.0735591
0.317661	0.141795	0.306698	0.264227			0.290729		0.306698				0.37248	0.363236	0.376715	0.343473
0.260734	0.0912677	0.253386	0			0.301128		0.253386				0.418971	0.325322	0.416774	0.332159
0.185207	0.0293296	0.18578	0.107894			0.0775795		0.18578				0.221102	0.34194	0.220162	0.330808
0.333298	0.000473673	0.318745	0			0.320114		0.318745				0.180248	0.866049	0.181276	0.879141
0.198364	0.657906	0.19847	0.627639			0.162011		0.19847				0.149528	0.374409	0.17839	0.372673
0.000203617	0.0309748	0	0.195331			0.00155236		0				0.164527	0.361475	0.171499	0.364195
-0.000838373	0.00620618	0	0			0.0220571		0				0.494486	0.287528	0.528925	0.290547
-0.00127487	0.00180162	0	0			0.00609895		0				0.0488297	0.426778	0.060067	0.419288
-0.00180041	-0.00257959	0	0.201522			0.00635293		0				0.416073	0.203146	0.429212	0.228257
0.225515	0.396942	0.221185	0.280773			0.179906		0.221185				0.145439	0.245574	0.153102	0.256525
0.0148652	0.0383501	0.0108994	0			0.0294014		0.0108994				0.168775	0.491968	0.17664	0.516503
-0.00246775	0.210783	0	0.305885			-0.0106429		0				0.404849	0.274456	0.406496	0.265495
0.029048	0.2559	0.0236684	0.168575			0.0677277		0.0236684				0.0965673	0.125414	0.10068	0.132621
0.385449	0.754244	0.367374	0.791871			0.360615		0.367374				0.038845	0.453791	0.0432388	0.451808
-0.00148873	0.569883	0	0.516			-0.00975772		0				0.203668	0.457106	0.202943	0.462471
-0.000242273	-0.00462987	0	0			-0.00401244		0				0.214182	0.245999	0.215134	0.248521
-0.00179084	0.0120873	0	0			0.0205651		0				0.438618	0.416803	0.44037	0.432064
0.480527	0.054775	0.466706	0.153816			0.354436		0.466706				0.446017	0.399121	0.451549	0.398523
0.0390962	0.000494729	0.0409112	0			-0.0132021		0.0409112				0.191358	0.176043	0.20372	0.177212
0.240443	0.198166	0.228582	0.185508			0.184605		0.228582				0.344846	0.218523	0.359292	0.22164
0.458306	-0.00110828	0.436881	0			0.28877		0.436881				0.417138	0.413456	0.412666	0.421343
0.0129719	-0.00381556	0.00968365	0			0.0455348		0.00968365				0.10654	0.423791	0.11036	0.421083
0.0822975	0.375696	0.076273	0.336652			0.0728167		0.076273				0.374836	0.168394	0.350989	0.1608
-1.23797e-05	0.0395683	0	0			0.0109967		0				0.232268	0.147737	0.243334	0.146692
-0.00100972	-0.000852783	0	0			0.0204717		0				0.435737	0.215608	0.437755	0.22152
0.341953	0.370445	0.343746	0.278321			0.22963		0.343746				0.316458	0.39452	0.31165	0.402598
-0.00253022	-0.00441193	0	0			0.00535788		0				0.409423	0.430556	0.400599	0.427339
0.357173	0.310772	0.345275	0			0.271026		0.345275				0.346297	0.416766	0.350932	0.416598
-0.00217039	-0.00205363	0	0			0.0332398		0				0.312458	0.424719	0.337435	0.41809
-0.00245883	0.00178741	0	0			0.00666005		0				0.451041	0.151654	0.450716	0.162215
-0.00418635	0.0481419	0	0.237995			0.00588617		0				0.236859	0.173727	0.243186	0.181758
0.00577837	0.419115	0	0.389373			0.0305395		0				0.44527	0.199972	0.433498	0.202089
-0.0015946	0.0283037	0	0.0242637			-0.0137997		0				0.421129	0.120005	0.421994	0.133883
0.661397	0.443305	0.651978	0.41618			0.470078		0.651978				0.275138	0.178678	0.281623	0.169149
0.0204714	0.631106	0.0270905	0.633222			0.0133158		0.0270905				0.136019	0.223454	0.139034	0.226825
-0.00191661	0.339	0	0.292555			-0.0070329		0				0.23301	0.456879	0.226289	0.448747
-0.00193832	-0.00798182	0	0			0.0104194		0				0.140618	0.205153	0.142509	0.208192
0.0578467	0.13517	0.0566832	0.157842			0.00472135		0.0566832				0.207368	0.191001	0.210301	0.208619
0.103396	-0.00056897	0.102384	0			0.306355		0.102384				0.168943	0.169791	0.176163	0.17435
0.788649	-0.00340285	0.8122	0			0.679809		0.8122				0.240701	0.124566	0.24461	0.126476
0.0020831	0.256757	0	0.283007			0.363045		0				0.461432	0.402808	0.465987	0.403272
0.24636	0.00109462	0.257146	0			0.244253		0.257146				0.185544	0.401802	0.19644	0.388314
0.307343	0.0939767	0.315143	0.122348			0.330272		0.315143				0.317036	0.17508	0.31264	0.184631
-0.00153596	0.521342	0	0.511451			0.0072531		0				0.28498	0.443913	0.284924	0.455113
0.307611	0.366755	0.305333	0.210115			0.392453		0.305333				0.316842	0.442893	0.333502	0.446307
-0.000508637	0.317678	0	0.369871			0.00752111		0				0.281105	0.429115	0.278655	0.437452
0.368732	0.00630128	0.353225	0			0.321427		0.353225				0.232628	0.431521	0.233048	0.430686
0.497827	0.194038	0.496784	0			0.192603		0.496784				0.256287	0.270812	0.260907	0.256111
0.321795	0.307494	0.353986	0.352932			0.198982		0.353986				0.464002	0.377976	0.472649	0.37917
-0.00607846	0.0793715	0	0.193056			-0.0194056		0				0.279417	0.345574	0.273451	0.345339
0.422112	0.187028	0.4168	0.287117			0.460512		0.4168				0.466324	0.259719	0.467563	0.261774
0.300559	-0.000926559	0.307772	0			0.182471		0.307772				0.424639	0.44438	0.430457	0.443325
0.00316816	0.269883	0	0.322343			0.0162385		0				0.466844	0.171127	0.459826	0.167959
-0.000961806	0.188013	0	0.207134			0.0108759		0				0.372484	0.132973	0.371546	0.130987
0.237976	0.21469	0.22139	0.221436			0.133617		0.22139				0.289188	0.499663	0.282684	0.485529
-0.00565681		0				0.00292008		0				0.441074	0.289101	0.442333	0.289078
0.0784751		0.0873851				0.20517		0.0873851				0.444266	0.420551	0.447013	0.430488
0.246221		0.238437				0.336438		0.238437				0.210953	0.403665	0.224261	0.427359
0.428389		0.414296				0.473372		0.414296				0.469125	0.422694	0.462539	0.429247
0.81765		0.808733				0.748071		0.808733				0.200579	0.338131	0.195076	0.359642
0.328324		0.330895				0.331863		0.330895				0.432529	0.248122	0.427394	0.242944
0.2624		0.268998				0.201889		0.268998				0.269712	0.423772	0.272503	0.421784
-0.000316464		0				-0.00294203		0				0.2317	0.204404	0.235847	0.209276
0.284306		0.271278				0.311429		0.271278				0.351181	0.478954	0.356538	0.486315
0.209225		0.209266				0.113798		0.209266				0.122414	0.361431	0.13977	0.365347
-0.00199889		0				0.00459557		0				0.201507	0.249204	0.210499	0.258162
0.401957		0.389768				0.444729		0.389768				0.385263	0.338629	0.391482	0.340339
-0.00425152		0				-0.00154169		0				0.453515	0.390293	0.466226	0.386546
0.187053		0.183828				0.120903		0.183828				0.464091	0.656679	0.465511	0.661799
0.308278		0.299048				0.267444		0.299048				0.319082	0.436662	0.330664	0.443095
0.329085		0.319809				0.208092		0.319809				0.4052	0.25767	0.393293	0.25086
-0.00222965		0				-0.0165614		0				0.419109	0.243603	0.418229	0.262482
-0.0022238		0				0.00592736		0				0.22327	0.29168	0.227293	0.271852
0.0042067		0				0.0462495		0				0.240305	0.261282	0.294208	0.274093
0.00197954		0				0.138229		0				0.40841	0.480847	0.408891	0.475704
0.329675		0.31289				0.440153		0.31289				0.204457	0.439345	0.206141	0.44139
0.353912		0.352551				0.285849		0.352551				0.447873	0.315797	0.448685	0.325307
-0.000859884		0				-0.0124914		0				0.291708	0.321764	0.314379	0.327483
-0.00136024		0				0.00302896		0				0.182724	0.417335	0.195026	0.430244
-0.000432381		0				0.00735852		0				0.227253	0.159546	0.227929	0.184651
0.636006		0.609977				0.51103		0.609977				0.438358	0.408256	0.444574	0.412531
0.312067		0.318362				0.312792		0.318362				0.210358	0.20841	0.220304	0.22056
0.389441		0.381246				0.306525		0.381246				0.22148	0.339696	0.221017	0.34006
0.00197667		0				0.00137205		0				0.377455	0.458352	0.378463	0.470796
0.470645		0.450188				0.386781		0.450188				0.0953806	0.203172	0.103646	0.208902
-0.00163227		0				0.0212203		0				0.248443	0.392094	0.253639	0.394148
-0.0021172		0				-0.0376094		0				0.235635	0.461537	0.246128	0.495953
0.000706824		0				0.00365461		0				0.22019	0.207839	0.22119	0.218009
-0.0036496		0				-0.00871218		0				0.377747	0.300052	0.377335	0.34884
-0.00247001		0				-0.00576124		0				0.466624	0.112161	0.468971	0.106193
-0.00186915		0				-0.00144583		0				0.239922	0.343086	0.29528	0.359088
0.808015		0.785679				0.941381		0.785679				0.191097	0.1058	0.199738	0.107048
0.00120677		0				-0.0258809		0				0.372273	0.10676	0.381115	0.0841505
0.628865		0.631529				0.540407		0.631529				0.348128	0.428131	0.345367	0.437453
-0.00182933		0				0.0100841		0				0.324324	0.287913	0.313809	0.289082
0.288026		0.279142				0.220178		0.279142				0.130874	0.161461	0.132999	0.155945
0.020129		0.02389				0.0989324		0.02389				0.432663	0.344878	0.432133	0.353301
0.00177921		0				0.0934822		0				0.456353	0.132144	0.515445	0.136902
-0.00567938		0				-0.00358464		0				0.246916	0.240493	0.253926	0.234534
-0.00610196		0				-0.00967949		0				0.433362	0.229445	0.444271	0.23262
-0.00230858		0				-0.00835887		0				0.233609	0.244613	0.232824	0.256794
0.0118795		0				0.0315126		0				0.431405	0.477574	0.429882	0.490781
0.0642821		0.0687585				0.125418		0.0687585				0.461737	0.333202	0.458592	0.3451
0.433071		0.415454				0.201254		0.415454				0.447195	0.38555	0.43931	0.368553
0.357707		0.372029				0.384017		0.372029				0.280544	0.206572	0.300568	0.209524
0.00356962		0				0.0270185		0				0.431762	0.327542	0.428649	0.311811
0.190995		0.17796				0.262876		0.17796				0.221479	0.479581	0.229782	0.483163
0.00105281		0				0.000968053		0				0.140463	0.275591	0.147136	0.261511
0.261152		0.253347				0.209944		0.253347				0.345902	0.425096	0.341804	0.430833
-0.00057486		0				0.0574264		0				0.226283	0.254624	0.228771	0.242613
0.0770731		0.0906178				0.0241193		0.0906178				0.216594	0.288495	0.225235	0.320338
0.298975		0.292709				0.292169		0.292709				0.170677	0.252503	0.179568	0.257296
0.181479		0.189034				0.0600804		0.189034				0.169905	0.394145	0.169342	0.390248
0.297059		0.281679				0.30901		0.281679				0.186128	0.44001	0.194814	0.441664
0.000615555		0				0.00931355		0				0.384331	0.228297	0.384345	0.230139
0.21107		0.212597				0.0196272		0.212597				0.422752	0.283585	0.414395	0.319795
0.327245		0.325604				0.30602		0.325604				0.598523	0.371412	0.576941	0.403426
0.37432		0.375612				0.334171		0.375612				0.374307	0.25743	0.364216	0.249372
-0.0010155		0				-0.00408342		0				0.262095	0.452741	0.263088	0.45704
0.0729683		0.0674383				0.0536165		0.0674383				0.210265	0.490256	0.225912	0.49284
0.0013544		0				0.100296		0				0.477085	0.292897	0.471915	0.299499
0.183938		0.199571				0.122765		0.199571				0.463994	0.439736	0.46688	0.44169
0.782773		0.7939				0.671262		0.7939				0.203501	0.47185	0.200061	0.553057
0.44528		0.43445				0.375653		0.43445				0.470111	0.317379	0.453605	0.331228
0.0559388		0.0596884				0.0969938		0.0596884				0.293728	0.465772	0.310023	0.467827
-0.00174223		0				0.00860335		0				0.363609	0.217243	0.360608	0.218462
-0.00114317		0				0.00295732		0				0.424123	0.464091	0.415641	0.47261
-0.00235714		0				0.0381968		0				0.270138	0.297327	0.27066	0.319652
-0.00304416		0				-0.00262887		0				0.356343	0.391514	0.370497	0.429659
0.451143		0.442772				0.429387		0.442772				0.245147	0.208104	0.243438	0.224145
0.380382		0.382868				0.547731		0.382868				0.238162	0.433555	0.246862	0.441034
0.581775		0.588196				0.328792		0.588196				0.0855894	0.435072	0.0924286	0.42589
-0.00173427		0				-0.00876013		0				0.4717	0.208145	0.467619	0.183726
0.230261		0.207715				0.203222		0.207715				0.385212	0.308373	0.379958	0.311897
-0.00317673		0				0.0024975		0				0.420961	0.45303	0.419906	0.493877
-0.00035549		0				0.00155049		0				0.257704	0.508038	0.258007	0.477079
0.201309		0.197533				0.185636		0.197533				0.420899	0.195548	0.408242	0.199848
0.185862		0.194144				0.0907691		0.194144				0.442129	0.440999	0.43665	0.44639
0.246761		0.230306				0.344601		0.230306				0.439726	0.467768	0.443379	0.474889
-0.00045986		0				-0.000864096		0				0.39572	0.213269	0.399689	0.219265
-0.000983743		0				0.00498914		0				0.448548	0.282775	0.441026	0.297435
0.323692		0.301739				0.347066		0.301739				0.392606	0.416414	0.388316	0.423785
0.500595		0.504041				0.538215		0.504041				0.494129	0.326593	0.480857	0.333901
-0.00183215		0				0.00479054		0				0.411088	0.208271	0.403388	0.214619
-0.00244094		0				0.0211374		0				0.270206	0.224544	0.27757	0.227444
-0.00527458		0				0.00383469		0				0.258607	0.539835	0.260968	0.546803
0.000861291		0				0.000146277		0				0.42892	0.305389	0.498239	0.301176
-0.00333524		0.00857501				0.334468		0.00857501				0.190902	0.474429	0.195392	0.481761
-0.00730985		0				-0.00648723		0				0.493463	0.252966	0.485896	0.253055
-0.00304144		0				0.0119283		0				0.431672	0.130777	0.431977	0.133978
-0.00240906		0				0.0119937		0				0.23055	0.151277	0.246427	0.159834
-0.000738183		0				0.00460291		0				0.419209	0.230711	0.406669	0.244843
0.00138188		0				0.0699428		0				0.279035	0.138702	0.282472	0.152853
0.486653		0.468694				0.543878		0.468694				0.378052	0.302079	0.386085	0.250651
-0.00515632		0				-0.000901672		0				0.34671	0.378707	0.354001	0.384153
0.239414		0.236491				0.23055		0.236491				0.422202	0.113912	0.416809	0.111766
0.233787		0.229729				0.0468381		0.229729				0.242994	0.510432	0.248573	0.450911
0.452494		0.448915				0.393231		0.448915				0.0431589	0.298986	0.049637	0.291375
-0.00328057		0.00296713				0.000468085		0.00296713				0.405887	0.460297	0.407951	0.543243
0.408821		0.39482				0.344209		0.39482				0.297956	0.320483	0.302033	0.337203
-0.00351921		0				-0.000362607		0				0.443624	0.178656	0.438297	0.182527
0.311132		0.301021				0.340536		0.301021				0.358054	0.245511	0.351735	0.24611
-0.00299016		0				0.00781973		0				0.353488	0.167797	0.358141	0.178175
-0.00131904		0				0.0281675		0				0.297674	0.480003	0.309798	0.567775
0.432665		0.43715				0.43388		0.43715				0.391675	0.427141	0.397789	0.433778
0.00126114		0				0.0434296		0				0.254039	0.241274	0.263303	0.245459
-0.00326753		0				0.0140376		0				0.126042	0.212264	0.122187	0.206491
-0.00160479		0				-0.000907253		0				0.415877	0.271136	0.417877	0.275059
-0.00185764		0				0.0155996		0				0.412001	0.436842	0.411914	0.445102
-0.00196071		0				-0.0222786		0				0.252848	0.42892	0.248666	0.449108
-0.00292962		0				0.0192099		0				0.428601	0.169283	0.431672	0.201671
0.888075		0.881514				0.688222		0.881514				0.380554	0.309187	0.385124	0.295523
0.00322957		0				0.186319		0				0.42947	0.67576	0.433157	0.741645
0.381233		0.377124				0.360737		0.377124				0.418997	0.449629	0.416913	0.447294
0.0634855		0.0734761				0.0298943		0.0734761				0.433337	0.275262	0.429726	0.285541
0.159749		0.162198				0.183049		0.162198				0.0294715	0.162099	0.0348784	0.171379
0.00688901		0				0.419592		0				0.396027	0.389556	0.405515	0.396452
0.0418038		0.0495247				-0.00686291		0.0495247				0.186287	0.300768	0.199074	0.304063
0.00178414		0				0.0932464		0				0.167365	0.448601	0.16994	0.433723
0.000325628		0				0.178657		0				0.196405	0.475254	0.193023	0.594907
0.0284905		0				0.208778		0				0.368981	0.225248	0.362576	0.227022
0.16023		0.150446				0.122008		0.150446				0.244673	0.206149	0.255108	0.201464
0.00630278		0				0.0292832		0				0.202576	0.157486	0.205594	0.147595
0.116486		0.0976579				0.12635		0.0976579				0.218636	0.296922	0.220041	0.277882
0.106258		0.0956775				0.0408993		0.0956775				0.803144	0.572185	0.870856	0.521642
0.379359		0.355492				0.346363		0.355492				0.494064	0.198797	0.490679	0.199476
0.000695333		0				-0.000549445		0				0.399797	0.351235	0.394358	0.359564
0.00376217		0				0.0769122		0				0.330568	0.103722	0.347554	0.0957249
0.0198229		0.00670527				0.0402912		0.00670527				0.224021	0.307125	0.2376	0.258243
-0.00281527		0				-0.00347136		0				0.450598	0.132858	0.452568	0.157726
0.135773		0.128975				0.330836		0.128975				0.316725	0.597363	0.321281	0.668127
-0.00174789		0				0.00344288		0				0.171077	0.460868	0.183997	0.457985
0.002796		0				0.133766		0				0.346108	0.261764	0.353112	0.263803
-0.000266392		0				-0.0390826		0				0.358893	0.497537	0.361888	0.601091
-0.00210565		0				0.00227499		0				0.406797	0.485197	0.407525	0.500906
0.242566		0.216016				0.299939		0.216016				0.114729	0.240162	0.115479	0.248599
0.00366265		0				-0.00618555		0				0.441927	0.193709	0.444197	0.200333
-0.00264878		0				0.0133192		0				0.412319	0.372741	0.438088	0.353744
0.210936		0.210544				0.292282		0.210544				0.455368	0.443732	0.44856	0.451877
0.458534		0.441333				0.307797		0.441333				0.307474	0.208203	0.318933	0.218937
0.00101187		0				-0.002083		0				0.470894	0.225319	0.472514	0.222597
0.594073		0.593493				0.657294		0.593493				0.450384	0.0965624	0.434671	0.101131
0.33324		0.322757				0.37465		0.322757				0.446153	0.26322	0.446479	0.271006
-0.00381041		0				-0.00181341		0				0.269175	0.46348	0.256883	0.505116
0.31839		0.325918				0.158002		0.325918				0.194351	0.129656	0.198508	0.12878
-0.00181521		0				0.00218987		0				0.201008	0.147064	0.204562	0.1323
-0.00169254		0				-0.00495679		0				0.210368	0.409693	0.214876	0.421767
0.714657		0.715083				0.743399		0.715083				0.462642	0.132014	0.467172	0.138601
-0.003831		0				0.00665458		0				0.2023	0.225941	0.214292	0.240846
-0.0017093		0				0.0457313		0				0.417178	0.138853	0.427987	0.150072
0.166685		0.152341				0.0638992		0.152341				0.265487	0.400687	0.258542	0.402032
0.00335888		0				0.00265693		0				0.475259	0.440888	0.475118	0.441197
0.00216765		0				0.0396382		0				0.28153	0.462972	0.290531	0.494493
-0.000779545		0				0.0193309		0				0.45541	0.487659	0.446838	0.48685
-0.000193681		0				0.00853198		0				0.417556	0.112485	0.422972	0.108331
0.448096		0.415778				0.393444		0.415778				0.468995	0.405595	0.473755	0.414732
0.264085		0.271337				0.0438659		0.271337				0.247338	0.444786	0.254309	0.472272
-0.00183174		0				0.0105392		0				0.179341	0.463372	0.186078	0.494931
0.000322508		0				0.000947495		0				0.256714	0.310847	0.294003	0.297342
0.104199		0.0974346				0.127282		0.0974346				0.256072	0.172509	0.259792	0.169498
0.460866		0.434225				0.20605		0.434225				0.113107	0.0999556	0.113363	0.102352
0.338154		0.324356				0.162202		0.324356				0.440237	0.379361	0.441319	0.360381
0.287392		0.289857				0.36488		0.289857				0.381375	0.247011	0.388196	0.253898
-0.00405949		0				0.130796		0				0.457468	0.486166	0.442177	0.492761
-0.00139088		0				-0.00536229		0				0.209029	0.0812917	0.224624	0.0926028
-0.00214148		0				0.00466993		0				0.295185	0.538065	0.305222	0.620919
0.0974679		0.080844				0.0052355		0.080844				0.367174	0.434482	0.377947	0.437565
0.00091607		0				0.0134864		0				0.432136	0.396804	0.428227	0.407999
0.224946		0.223572				0.229826		0.223572				0.262988	0.44887	0.288358	0.452014
-0.0043517		0				0.113475		0				0.464701	0.181852	0.459732	0.19049
-0.00156884		0				0.00505381		0				0.375641	0.414559	0.3903	0.421102
-0.000112469		0				0.0321156		0				0.273237	0.19318	0.276989	0.20846
0.0355133		0.0367995				0.0271948		0.0367995				0.460537	0.378675	0.453888	0.380227
-0.00175377		0				-0.00711403		0				0.311243	0.398835	0.324437	0.402944
0.885202		0.87501				1.12501		0.87501				0.461026	0.479483	0.465589	0.487613
0.0943787		0.0987298				0.130249		0.0987298				0.352179	0.181964	0.365492	0.176115
0.223546		0.219179				0.353918		0.219179				0.477376	0.141035	0.476325	0.136868
0.000490908		0				0.00454663		0				0.362559	0.177101	0.370034	0.180139
0.0958765		0.0961523				0.135931		0.0961523				0.469521	0.456536	0.473523	0.467696
0.340664		0.338194				0.264261		0.338194				0.423713	0.181628	0.422307	0.19445
0.607456		0.602218				0.548169		0.602218				0.48546	0.384341	0.475773	0.391571
0.0421637		0.0478556				0.0424733		0.0478556				0.295224	0.219849	0.306096	0.219527
-0.00106569		0				0.0337328		0				0.41847	0.37311	0.422094	0.38732
0.0630591		0.0530236				0.0542328		0.0530236				0.141495	0.0999605	0.152096	0.0988407
0.822135		0.825378				0.972073		0.825378				0.426027	0.431653	0.430454	0.438713
0.416539		0.419888				0.455059		0.419888				0.442223	0.420087	0.440962	0.429436
0.258821		0.255921				0.373952		0.255921				0.154139	0.199923	0.165787	0.189137
0.00497564		0				0.0666216		0				0.144762	0.249089	0.141874	0.257765
-0.00404655		0				0.000983942		0				0.260354	0.350304	0.280609	0.399046
-0.00155926		0				0.00467819		0				0.364844	0.246557	0.365475	0.246853
0.0146653		0				0.024036		0				0.456259	0.425971	0.463698	0.425352
0.372225		0.383113				0.317654		0.383113				0.212725	0.237567	0.218025	0.256873
0.270804		0.276029				0.194607		0.276029				0.30477	0.430863	0.334499	0.428444
0.0337249		0.0328419				0.0433224		0.0328419				0.345836	0.415469	0.352901	0.435512
0.001027		0				0.0589724		0				0.121973	0.481734	0.117992	0.473625
0.222296		0.20786				0.252036		0.20786				0.121679	0.459919	0.122178	0.43941
0.295864		0.278151				0.406336		0.278151				0.358	0.492165	0.352884	0.487131
0.259885		0.236123				0.230649		0.236123				0.189659	0.113755	0.197974	0.133848
-0.00034575		0				-0.00710081		0				0.284477	0.188342	0.288444	0.194747
0.321978		0.311821				0.441779		0.311821				0.325686	0.409218	0.335899	0.459442
0.373177		0.370807				0.32385		0.370807				0.126433	0.200868	0.156938	0.211487
0.000834514		0				0.00634284		0				0.181608	0.157796	0.186598	0.158438
0.204698		0.204298				0.021242		0.204298				0.290869	0.276942	0.295855	0.303868
0.00325303		0				0.0343414		0				0.429659	0.265538	0.421484	0.270803
0.326491		0.312131				0.343073		0.312131				0.293331	0.439161	0.29355	0.493257
0.563791		0.520673				0.670098		0.520673				0.209932	0.448511	0.216658	0.477362
0.292928		0.28476				0.328643		0.28476				0.207397	0.377494	0.209402	0.362303
0.346199		0.338878				0.290437		0.338878				0.499498	0.387625	0.584232	0.393335
0.610074		0.60587				0.519806		0.60587				0.371828	0.252111	0.359244	0.280467
0.0015491		0				0.00459849		0				0.440647	0.430898	0.43381	0.438174
0.463898		0.431576				0.541155		0.431576				0.392298	0.19087	0.397631	0.204315
0.501978		0.513101				0.313633		0.513101				0.0655419	0.241786	0.0705388	0.243186
0.319135		0.309697				0.293372		0.309697				0.384927	0.350364	0.387409	0.348417
[truncated: 25,755 more rows]

## Sheet: Figure 4d
Figure 4d	the source data is documented in figure_4_d_SEN_loss.csv, figure_4_MegNet_loss.csv, and figure_4_d_CS_id.csv files.
[truncated: 1,649 more rows]

[truncated: 19 more sheets: Table S(1-2), Table S3, Table S4, Table S(5-6), Figure S5, Figure S6, Figure S7, Figure S8, Figure S9, Figure S(10-12), Figure S13, Figure S(14-16), Figure S17, Figure S18, Figure S19, Figure S20, Figure S21, Figure S22, Figure S23]
